# Supplementary material for: Prevalence and predictors of depression, anxiety and stress among frontline healthcare workers at COVID-19 isolation sites in Gaborone, Botswana
Source: PLoS One. 2022 Aug 23;17(8):e0273052. doi: 10.1371/journal.pone.0273052 (PMC9398030; doi:10.1371/journal.pone.0273052)
Supplement: S1 File — (XLSX) [file pone.0273052.s001.xlsx]

## Sheet: Sheet1
Date	Study ID	Health Facility	Gender	Age	Education Level	Marital status	Religion	Job cadre	Length of Employment	Monthly Income	Flu like Symptoms	Chronic Medical coditions	Specify chronic conditions	Medications	Psychiatric illness	History of depression	History of anxiety	Hx asthma	Heart disease	HIV	Cancer	Ever tested positive for COVID 19	Indication for testing	Quarantine	Smoking	Alcohol	Stigma/discrimination	Isolation/quarantine of family members	>65 in household	Chronic lung/heart disease	Cancer patients	Children under 5	Close relatives or friends died of COVID 19	DASS1	DASS2	DASS3	DASS4	DASS5	DASS6	DASS7	DASS8	DASS9	DASS10	DASS11	DASS12	DASS13	DASS14	DASS15	DASS16
2021-07-14	AVE1	Ave Maria	Female	23	Tertiary	Single	Christian	Nurse	0 - 5 years	More than 10000	Yes	No	None	No	No	No	No	No	No	No	No	Yes	Routine Testing	Yes	No	No	Yes	Yes	Yes	No	No	No	No	1	0	0	0	0	0	0	0	1	0	0	0	0	2	0	0
	AVE2	Ave Maria	Female	28	Tertiary	Single	Christian	Technical Officer	0 - 5 years	5001 - 10000	Yes	No	None	No	No	Yes	Yes	No	No	No	No	Yes	Investigation of flu - like symptoms	Yes	No	Yes	No	Yes	No	No	No	Yes	No	3	1	1	1	1	2	0	1	1	0	1	3	1	1	0	1
	AVE3	Ave Maria	Female	24	Tertiary	Single	Christian	Nurse	0 - 5 years	5001 - 10000	Yes	No	None	No	No	No	Yes	No	No	No	No	No	None	No	No	No	Yes	Yes	Yes	Yes	No	No	Yes	1	0	0	0	0	1	0	1	0	1	1	0	1	1	0	0
	UBH1	UB Hotel	Female	27	Tertiary	Single	Christian	Doctor	0 - 5 years	More than 10000	No	No	None	No	No	No	Yes	No	No	No	No	No	None	Yes	No	No	Yes	Yes	No	No	No	Yes	Yes	3	3	3	3	3	2	2	3	3	2	3	2	3	3	0	2
	UBH2	UB Hotel	Female	26	Tertiary	Engaged	Christian	Doctor	0 - 5 years	More than 10000	No	No	None	No	No	No	No	No	No	No	No	Yes	Investigation of flu - like symptoms	Yes	No	Yes	No	Yes	No	No	No	No	No	1	0	0	0	2	0	0	1	1	0	1	0	0	1	0	0
	UBH3	UB Hotel	Female	24	Tertiary	Single	Christian	Nurse	0 - 5 years	More than 10000	Yes	No	None	No	No	No	No	No	No	No	No	Yes	Investigation of flu - like symptoms	Yes	No	No	No	Yes	No	No	No	No	Yes	0	0	0	0	0	1	0	0	0	0	1	0	1	2	0	0
2021-07-15	UBH4	UB Hotel	Female	23	Tertiary	Single	Christian	Nurse	0 - 5 years	5001 - 10000	No	No	None	Yes	No	No	No	No	No	No	No	No	None	Yes	No	No	Yes	Yes	No	Yes	No	No	No	1	0	2	0	0	1	0	0	1	0	1	1	1	2	0	2
	UBH5	UB Hotel	Female	24	Tertiary	Single	Christian	Nurse	0 - 5 years	5001 - 10000	Yes	No	None	No	No	No	No	No	No	No	No	No	None	Yes	No	No	Yes	Yes	Yes	Yes	No	No	No	1	1	0	0	0	1	0	2	1	1	2	1	1	2	0	0
	TLH1	Tlotlo Hotel	Female	25	Tertiary	Single	Christian	Nurse	0 - 5 years	More than 10000	No	No	None	No	No	No	No	No	No	No	No	No	None	Yes	No	No	Yes	Yes	No	No	No	Yes	No	1	0	0	0	0	1	0	0	0	0	0	0	0	1	0	0
	TLH2	Tlotlo Hotel	Female	24	Tertiary	Single	Christian	Nurse	0 - 5 years	More than 10000	Yes	No	None	No	No	No	No	No	No	No	No	No	None	No	No	No	Yes	Yes	No	No	No	No	No	0	0	0	1	0	0	0	0	0	0	0	0	1	0	0	0
	TLH3	Tlotlo Hotel	Female	32	Tertiary	Single	Christian	Health Care Assistant	0 - 5 years	5001 - 10000	Yes	No	None	No	No	No	Yes	No	No	No	No	No	None	No	No	No	Yes	Yes	Yes	No	No	Yes	Yes	2	3	1	0	1	2	0	1	2	2	3	1	2	3	1	2
	TLH4	Tlotlo Hotel	Female	32	Tertiary	Married	Christian	Health Care Assistant	12 - 20 years	5001 - 10000	No	No	None	No	No	No	Yes	No	No	No	No	No	None	No	No	Yes	Yes	Yes	Yes	No	No	Yes	Yes	1	1	1	0	1	2	0	1	1	0	1	1	0	3	2	1
2021-07-16	TLH6	Tlotlo Hotel	Male	43	Tertiary	Single	Christian	Nurse	12 - 20 years	More than 10000	Yes	No	None	No	No	No	No	No	No	No	No	Yes	Contact Tracing	Yes	No	Yes	Yes	Yes	Yes	No	No	Yes	No	0	1	0	0	0	1	1	2	2	0	0	1	1	1	1	1
	TLH5	Tlotlo Hotel	Female	24	Tertiary	Single	Christian	Nurse	0 - 5 years	5001 - 10000	No	No	None	No	No	No	No	No	No	No	No	No	None	No	No	No	No	Yes	Yes	No	No	Yes	Yes	1	0	0	0	1	1	0	1	2	0	1	2	0	2	0	0
	TLH7	Tlotlo Hotel	Female	38	Tertiary	Single	Christian	Health Care Assistant	0 - 5 years	5001 - 10000	No	No	None	No	No	No	No	No	No	No	No	No	None	No	No	No	No	Yes	No	No	No	Yes	No	0	0	0	0	0	0	0	0	0	1	0	2	0	1	0	1
	AVE4	Ave Maria	Male	24	Tertiary	Single	Christian	Nurse	0 - 5 years	More than 10000	Yes	No	None	No	No	No	No	No	No	No	No	No	None	Yes	No	Yes	No	Yes	No	No	No	No	No	2	1	2	0	3	1	0	2	3	2	1	1	1	1	0	2
	AVE5	Ave Maria	Female	25	Tertiary	Single	Christian	Nurse	0 - 5 years	More than 10000	No	No	None	No	No	No	No	No	No	No	No	No	None	Yes	No	Yes	Yes	Yes	No	No	No	No	No	0	0	0	0	2	0	0	0	0	0	0	0	0	2	0	0
2021-07-21	SKMTH03	SKMTH	Male	27	Tertiary	Single	Christian	Assistant health officer	0 - 5	5001 - 10000	No	No	None	No	No	No	No	No	No	No	No	No	None	No	No	No	Yes	Yes	Yes	No	No	No	No	1	0	0	0	0	2	0	0	1	0	0	1	1	3	0	0
	SKMTH07	SKMTH	Female	29	Tertiary	Single	Christian	Nurse	0 - 5	5001 - 10000	No	No	None	No	No	No	No	No	No	No	No	Yes	Routine Testing	Yes	No	Yes	No	Yes	No	No	No	No	Yes	0	0	0	3	1	0	0	0	0	1	1	0	0	0	0	0
	SKMTH13	SKMTH	Male	34	Tertiary	Single	Christian	Nurse	0 - 5	More than 10000	No	No	None	No	No	No	No	No	No	No	No	Yes	Investigation of flu-like symptoms	Yes	No	Yes	No	Yes	Yes	No	No	Yes	No	2	0	1	0	0	0	0	8	0	0	0	0	1	0	0	0
	SKMTH04	SKMTH	Female	37	Primary	Single	Christian	Cleaner	0 - 5	Less than 2000	Yes	No	None	No	No	No	Yes	No	No	No	No	No	None	No	No	Yes	No	Yes	No	No	No	Yes	No	0	0	0	0	0	0	0	0	0	0	0	0	0	0	0	0
	SKMTH06	SKMTH	Female	26	Primary	Single	Christian	Cleaner	0 - 5	Less than 2000	No	No	None	No	No	No	No	No	No	No	No	Yes	Contact Tracing	Yes	No	Yes	Yes	Yes	Yes	Yes	No	Yes	Yes	0	0	1	1	0	0	0	0	0	0	0	0	0	0	0	0
	SKMTH02	SKMTH	Male	25	Tertiary	Single	Christian	Nurse	0 - 5	Less than 2000	No	No	None	No	No	No	No	No	No	No	No	Yes	Routine Testing	Yes	No	No	No	Yes	No	No	No	Yes	No	0	0	0	0	0	0	0	0	0	1	0	0	0	0	1	0
	SKMTH11	SKMTH	Female	27	Tertiary	Single	Christian	Paramedic	6 -- 10	5001 - 10000	Yes	No	None	No	No	Yes	Yes	No	No	No	No	No	Contact Tracing	No	No	No	Yes	Yes	Yes	Yes	No	Yes	No	0	2	3	3	2	2	0	2	1	1	0	3	3	2	0	1
	SKMTH106	SKMTH	Female	30	Tertiary	Single	Christian	Nurse	6 -- 10	5001 - 10000	Yes	No	None	No	No	No	No	Yes	No	No	No	Yes	Investigation of flu-like symptoms	Yes	No	No	No	Yes	No	No	No	No	Yes	0	0	1	1	0	1	0	0	1	1	0	1	0	1	0	1
	SKMTH104	SKMTH	Female	30	Tertiary	Single	Christian	HCA/ Auxiliary	12 -- 20	5001 - 10000	No	No	None	No	No	No	No	No	No	No	No	Yes	Routine Testing	Yes	No	Yes	No	No	No	No	No	Yes	No	0	1	0	0	0	0	0	2	0	0	0	2	0	2	0	0
	SKMTH01	SKMTH	Female	33	Tertiary	Single	Christian	HCA/ Auxiliary	0 - 5	5001 - 10000	No	No	None	No	No	No	No	No	No	No	No	No	Routine Testing	No	No	No	No	No	No	No	No	No	No	0	0	1	0	0	0	0	0	2	0	0	0	0	0	0	0
2021-07-22	SKMTH05	SKMTH	Male	33	Tertiary	Married	Christian	Driver	11--15	More than 10000	No	No	None	No	No	No	No	No	No	No	No	No	None	No	No	Yes	Yes	Yes	Yes	No	No	Yes	No	1	0	0	0	1	1	0	0	3	0	1	1	1	3	1	1
	SKMTH12	SKMTH	Female	30	Tertiary	Single	Christian	HCA/ Auxiliary	0 - 5	5001 - 10000	Yes	No	None	No	No	No	No	No	No	No	No	Yes	Routine Testing	Yes	No	No	No	Yes	Yes	Yes	No	Yes	Yes	0	1	0	3	1	0	0	1	0	0	0	0	0	1	1	0
	SKMTH16	SKMTH	Female	27	Tertiary	Married	Christian	Assistant health officer	0 - 5	5001 - 10000	No	No	None	No	No	Yes	Yes	No	No	No	No	Yes	Investigation of flu - like symptoms	Yes	No	No	Yes	Yes	No	No	No	Yes	Yes	1	0	0	0	0	1	0	0	2	0	3	3	1	1	0	0
	SKMTH10	SKMTH	Female	31	Tertiary	Single	Christian	HCA/ Auxiliary	0 - 5	5001 - 10000	Yes	No	None	No	No	No	Yes	No	Yes	No	No	No	None	Yes	No	No	Yes	Yes	No	No	No	Yes	No	0	0	0	0	0	0	0	0	0	0	0	0	0	2	0	0
	SKMTH26	SKMTH	Female	40	Primary	Single	Christian	Cleaner	0 - 5	Less than 2000	No	No	None	No	No	Yes	Yes	No	No	No	No	No	None	No	No	Yes	Yes	Yes	Yes	No	No	Yes	No	0	0	0	0	0	0	0	0	0	0	0	0	0	0	0	0
	SKMTH19	SKMTH	Female	23	Secondary	Single	Christian	Cleaner	0 - 5	Less than 2000	No	No	None	No	No	No	No	No	No	No	No	No	None	No	No	No	No	No	No	No	No	No	No	0	0	0	0	0	0	0	0	0	0	0	0	0	0	0	0
	SKMTH15	SKMTH	Female	37	Tertiary	Married	Christian	HCA/ Auxiliary	0 - 5	5001 - 10000	No	No	None	No	No	No	No	No	No	No	No	No	None	No	No	No	Yes	No	Yes	No	No	Yes	No	0	0	0	1	0	0	0	0	0	0	0	0	0	1	0	0
	SKMTH21	SKMTH	Female	24	Tertiary	Single	Christian	Nurse	0 - 5	More than 10000	Yes	No	None	No	No	No	No	No	No	No	No	No	None	Yes	No	No	No	Yes	Yes	No	No	Yes	No	1	0	2	0	0	0	0	0	3	0	0	0	0	0	0	0
	SKMTH24	SKMTH	Female	23	Tertiary	Single	Christian	Nurse	0 - 5	More than 10000	No	No	None	No	No	No	Yes	Yes	No	No	No	No	None	Yes	No	No	Yes	Yes	Yes	Yes	No	Yes	Yes	0	3	0	3	0	3	3	2	3	0	3	0	0	0	0	0
2021-07-23	SKMTH20	SKMTH	Female	30	Tertiary	Single	Christian	Cleaner	0 - 5	Less than 2000	No	No	None	No	No	No	No	No	No	No	No	Yes	Routine Testing	Yes	No	Yes	No	Yes	No	No	No	Yes	No	3	3	2	1	2	2	2	3	2	1	2	1	2	3	0	1
	SKMTH25	SKMTH	Male	23	Tertiary	Single	Christian	Lab Scientist	0-5	More than 10000	No	No	None	No	No	No	No	No	No	No	No	No	None	No	No	No	Yes	Yes	No	No	No	No	No	0	1	0	0	1	1	0	2	0	0	0	1	0	2	0	0
	SKMTH33	SKMTH	Male	45	Tertiary	Married	Christian	Nurse	0-5	More than 10000	No	Y	None	Yes	No	No	No	No	No	No	No	No	None	No	No	Yes	Yes	No	No	No	No	Yes	Yes	0	2	1	0	0	0	2	1	0	0	1	1	1	0	0	1
	SKMTH30	SKMTH	Male	36	Tertiary	Married	Christian	Nurse	0-5	More than 10000	No	No	None	No	No	No	No	No	No	No	No	No	None	No	No	No	No	No	Yes	No	No	Yes	No	1	0	0	0	0	0	0	0	0	0	0	0	0	0	0	0
	SKMTH31	SKMTH	Male	38	Tertiary	Married	Christian	HCA/ Auxiliary	11-15years	5001-1000	No	No	None	No	No	No	No	No	No	No	No	Yes	Routine Testing	Yes	No	No	No	Yes	Yes	No	No	No	No	0	0	0	0	0	0	0	0	0	0	0	0	0	1	0	0
	SKMTH36	SKMTH	Male	34	Tertiary	Single	Christian	PORTER	0-5	2001-5000	Yes	No	None	No	No	No	No	No	No	No	No	Yes	Routine Testing	Yes	No	No	Yes	No	No	No	No	Yes	No	2	1	1	0	0	0	0	0	0	0	0	0	0	0	1	0
	SKMTH32	SKMTH	Male	27	Tertiary	Single	Christian	Paramedic	0-5	5000-1000	Yes	No	None	No	No	No	No	No	No	No	No	No	None	No	No	Yes	No	Yes	Yes	No	No	Yes	No	1	0	2	0	0	1	1	1	2	2	1	2	1	1	1	2
	SKMTH23	SKMTH	Female	33	Tertiary	Single	Christian	HCA/ Auxiliary	0-5	5001-10000	No	NM	None	No	No	Yes	Yes	No	No	No	No	Yes	Routine Testing	Yes	No	No	No	Yes	Yes	Yes	No	Yes	Yes	2	2	3	1	2	2	2	2	2	3	2	2	3	3	1	3
2021-07-26	TLH10	Tlotlo Hotel	Female	23	Tertiary	Single	Christian	Nurse	0 - 5 years	More than 10000	Yes	Yes	Asthma	No	No	No	No	Yes	No	No	No	No	None	No	No	No	Yes	Yes	No	No	No	No	Yes	1	0	0	0	0	0	0	2	3	2	2	3	1	3	0	1
	TLH11	Tlotlo Hotel	Female	23	Tertiary	Single	Christian	Nurse	0 - 5 years	More than 10000	Yes	Yes	Asthma	Yes	No	No	No	Yes	No	No	No	Yes	Contact Tracing		No	No	Yes	Yes	No	Yes	No	Yes	Yes	3	1	2	3	3	2	0	3	3	2	2		3	1	1	3
	TLH12	Tlotlo Hotel	Female	24	Tertiary	Single	Christian	Nurse	0 - 5 years	More than 10000	Yes	No	None	No	No	No	No	No	No	No	No	No	None	No	No	No	Yes	Yes	No	No	No	No	Yes	3	1	1	0	1	3	0	3	3	2	3	3	3	3	0	0
	TLH13	Tlotlo Hotel	Female	51	Tertiary	Single	Christian	HCA/ Auxiliary	11 - 15 years	5001 - 10000	Yes	Yes	HIV	Yes	No	No	No	No	No	Yes	No	No	None			Yes	Yes	Yes	Yes	No	No	Yes	No	0	0	0	0	0	0	0	0	0	0	0	0	0	0	0	0
2021-07-26	SKMTH18	SKMTH	Male	25	Tertiary	Single	Christian	Cleaner	0-5	Less than 2000	Yes	Yes	Asthma	Yes	No	No	No	Yes	No	No	No	No	None	Yes	Yes	Yes	Yes	Yes	No	No	Yes	No	Yes	1	0	0	1	0	0	0	0	1	0	1	1	1	1	0	0
	SKMTH41	SKMTH	Male	26	Tertiary	Single	Christian	PORTER	0-5	2001-5000	No	Yes	None	No	No	No	No	No	No	No	No	No	None	No	Yes	No	No	No	No	No	No	No	Yes	1	1	0	0	0	1	0	0	1	0	1	0	1	1	0	0
	SKMTH24	SKMTH	Male	46	Tertiary	Married	Christian	DR	More than 20	More than 10000	No	No	None	No	No	No	No	No	No	No	No	No	None	No	No	No	No	Yes	No	No	No	Yes	No	0	0	3	0	0	0	0	0	3	0	0	0	0	0	0	0
	SKMTH40	SKMTH	Male	27	Secondary	Single	Christian	PORTER	0-5	2001-500	Yes	No	None	No	No	No	No	No	No	No	No	No	None	No	No	No	No	Yes	No	No	No	Yes	No	1	0	0	0	0	1	0	0	2	0	0	0	0	2	0	0
	SKMTH39	SKMTH	Male	36	Tertiary	Single	Christian	Paramedic	11-15years	5001-10000	Yes	No	None	No	No	No	No	No	No	No	No	No	None	No	No	Yes	No	No	No	No	No	No	No	1	0	1	0	0	1	0	0	1	0	0	1	0	0	1	0
	SKMTH37	SKMTH	Male	45	Secondary	Divorced	Christian	Cleaner	11-15years	Less than 2000	No	No	None	No	No	No	No	No	No	No	No	Yes	Routine Testing	No	No	No	No	Yes	No	No	No	No	Yes	0	0	1	0	0	0	1	0	0	0	0	0	0	0	1	0
	SKMTH38	SKMTH	Female	39	Secondary	Single	Christian	Cleaner	0-5	Less than 2000	No	No	None	No	No	No	No	No	No	No	No	Yes	Routine Testing	No	No	Yes	Yes	No	Yes	No	No	Yes	No	0	3	1	0	0	0	0	1	0	0	1	1	1	1	0	0
	SKMTH42	SKMTH	Female	23	Secondary	Single	Christian	Cleaner	0-5	Less than 2000	No	No	None	Yes	No	Yes	No	No	No	No	No	Yes	Routine Testing	No	No	Yes	Yes	No	Yes	No	No	No	No	1	1	0	0	0	0	0	0	1	2	0	0	0	0	0	0
2021-07-27	SKMTH44	SKMTH	Female	26	Tertiary	Married	Christian	HCA/ Auxiliary	0-5	More than 10000	No	No	None	No	No	No	No	No	No	No	Yes	Yes	Routine Testing	Yes	No	Yes	Yes	Yes	No	No	No	No	Yes	0	0	0	0	0	0	3	0	3	3	0	3	0	0	0	0
	SKMTH43	SKMTH	Female	55	Tertiary	Married	Christian	Nurse	More than 20	More than 10000	No	Yes	Hypertension	Yes	No	No	No	No	No	No	No	Yes	Routine Testing	Yes	No	Yes	No	Yes	No	No	No	No	Yes	1	0	3	0	0	0	0	0	0	0	0	0	0	0	0	0
	SKMTH45	SKMTH	Female	33	Tertiary	Married	Christian	Cleaner	0-5	2001-5000	No	No	None	No	No	No	No	No	No	No	No	Yes	Routine Testing	Yes	No	Yes	Yes	No	No	No	No	No	No	0	0	0	0	0	0	0	0	0	0	0	3	0	0	0	0
	SKMTH46	SKMTH	Female	27	Tertiary	Married	Christian	Laundry	0-5	2001-500	Yes	No	None	No	No	No	No	No	No	No	No	No	None	No	No	No	Yes	Yes	No	No	No	No	No	0	1	0	0	0	0	0	0	0	0	0	0	0	1	0	0
	SKMTH47	SKMTH	Female	26	Tertiary	Married	Christian	Laundry	0-5	2001-5000	No	No	None	No	No	No	ny	No	No	No	No	No	None	No	No	No	Yes	Yes	No	No	No	No	No	0	1	3	0	0	3	0	1	3	1	1	1	2	3	0	3
	SKMTH48	SKMTH	Male	21	Secondary	Single	Christian	Laundry	0-5	Less than 2000	Yes	No	None	No	No	Yes	No	No	No	No	No	Yes	Routine Testing	Yes	No	Yes	No	Yes	No	No	No	No	No	0	0	0	0	1	0	1	0	2	0	0	0	0	1	0	0
	SKMTH49	SKMTH	Female	40	Secondary	Single	Christian	Laundry	0-5	2001-5000	Yes	Yes	None	No	No	No	No	No	No	No	No	No	None	No	No	No	No	No	No	No	No	No	Yes	1	0	0	0	1	2	1	2	2	3	2	2	2	3	2	2
	SKMTH50	SKMTH	Male	26	Secondary	Single	Christian	Laundry	0-5	Less than 2000	No	No	None	No	No	No	No	No	No	No	No	No	None	No	No	No	No	No	No	No	No	Yes	No	0	0	1	0	0	0	0	0	0	0	0	0	0	0	0	0
2021-07-28	SKMTH51	SKMTH	Female	38	Tertiary	Married	Christian	NURSE	12-20years	More than 10000	No	No	None	No	No	No	Yes	No	No	No	No	No	None	No	No	Yes	Yes	No	No	No	Yes	No	Yes	0	0	0	0	0	0	0	0	1	0	1	1	1	0	0	0
	SKMTH52	SKMTH	Female	29	Tertiary	Married	Christian	HCA/ Auxiliary	0-5	5001-10000	No	No	None	No	No	No	No	No	No	No	No	No	None	No	No	No	Yes	No	No	No	No	No	No	0	0	0	0	0	0	0	0	0	0	0	0	0	1	1	1
	SKMTH53	SKMTH	Male	29	Secondary	Single	Christian	PORTER	0-5	2001-5000	No	No	None	No	No	No	No	No	No	Yes	Yes	No	None	No	No	No	Yes	Yes	Yes	Yes	No	No	No	0	0	0	0	0	0	0	1	1	0	0	0	2	2	1	1
	SKMTH54	SKMTH	Male	24	Tertiary	Single	Christian	Laundry	0-5	Less than 2000	Yes	No	None	No	No	No	No	Yes	No	No	No	No	None	No	No	No	No	No	No	No	Yes	No	No	2	0	3	1	0	0	3	0	0	1	0	1	1	1	0	0
	SKMTH55	SKMTH	Male	35	Tertiary	Single	Christian	Laundry	0-5	5001-1000	Yes	No	None	No	No	No	No	Yes	Yes	Yes	No	No	None	No	Yes	Yes	No	No	No	No	No	No	No	0	1	1	1	0	1	2	0	0	0	0	2	1	0	1	0
	SKMTH56	SKMTH	Female	30	Tertiary	Single	Christian	Laundry	0-5	2001-5000	Yes	No	None	No	No	No	No	No	No	No	No	No	None	Yes	Yes	Yes	No	No	No	No	No	No	No	1	0	1	0	0	0	0	0	0	0	1	1	1	1	0	0
	SKMTH57	SKMTH	Female	45	Secondary	Single	Christian	Laundry	0-5	2001-5000	Yes	No	None	No	No	No	No	No	No	No	Yes	Yes	None	Yes	No	No	No	No	No	No	No	No	No	1	0	1	0	0	0	0	0	0	1	1	1	1	0	0	0
	SKMTH58	SKMTH	Female	40	Secondary	Single	Christian	Laundry	0-5	2001-5000	No	No	None	No	No	No	No	No	No	No	No	No	None	Yes	Yes	Yes	No	No	No	No	Yes	Yes	Yes	3	0	0	0	2	0	2	0	1	0	3	0	0	0	2	2
7/29/2021	SKMTH59	SKMTH	Female	32	Tertiary	Single	Christian	HCA/ Auxiliary	0-5	5001-10000	No	No	None	No	No	Yes	No	No	No	No	No	No	None	No	No	No	Yes	No	No	No	Yes	No	No	0	0	0	1	0	1	0	0	0	0	0	0	1	0	0	1
	SKMTH60	SKMTH	Female	23	Secondary	Single	Christian	Cleaner	0-5	Less than 2000	No	No	None	No	No	No	No	No	No	No	No	No	None	No	No	Yes	No	No	No	No	Yes	No	No	1	0	0	2	3	3	1	3	3	1	1	2	1	1	3	2
	SKMTH61	SKMTH	Female	36	Secondary	Single	Christian	Cleaner	0-5	Less than 2000	No	No	None	No	No	No	No	No	No	No	No	No	None	No	No	No	No	No	No	No	No	No	No	0	0	0	0	0	0	1	1	1	0	0	0	0	0	0	0
	SKMTH62	SKMTH	Female	30	Secondary	Single	Christian	Cleaner	0-5	Less than 2000	No	No	None	No	No	No	No	No	No	No	No	No	None	No	No	No	No	No	No	No	Yes	Yes	No	1	0	0	0	1	0	0	0	1	0	2	2	0	2	0	0
	SKMTH63	SKMTH	Female	32	Secondary	Single	Christian	Cleaner	0-5	Less than 2000	No	No	None	No	No	No	No	No	No	No	No	No	None	No	No	No	No	No	No	Yes	No	No	No	0	0	0	0	0	0	1	1	1	1	0	0	0	0	0	0
	SKMTH64	SKMTH	Female	36	Secondary	Single	Christian	Cleaner	0-5	Less than 2000	No	No	None	No	No	No	No	No	No	No	No	No	None	No	No	No	No	Yes	No	No	No	No	No	0	0	0	0	0	0	1	1	1	1	0	0	0	0	0	0
	SKMTH65	SKMTH	Female	30	Secondary	Single	Christian	HCA/ Auxiliary	0-5	2001-5000	No	No	None	No	No	No	No	No	No	No	No	Yes	None	No	No	No	No	No	No	No	No	No	No	0	1	0	0	0	0	0	0	0	0	0	0	0	1	0	0
	SKMTH66	SKMTH	Female	33	Secondary	Single	Christian	Cleaner	0-5	Less than 2000	No	No	None	No	No	No	Yes	No	No	No	No	No	None	Yes	Yes	No	No	No	No	No	No	No	No	0	0	0	0	0	0	0	0	0	0	0	0	0	0	0	0
2021-07-30	SKMTH67	SKMTH	Female	35	Secondary	Single	Christian	Cleaner	0-5	Less than 2000	No	No	None	No	No	No	No	No	No	No	No	No	None	No	Yes	Yes	No	No	No	No	No	No	No	0	0	0	0	0	0	0	0	0	1	1	1	1	0	0	0
	SKMTH68	SKMTH	Female	30	Secondary	Single	Christian	Cleaner	0-5	2001-5000	No	No	None	No	No	No	Yes	Yes	No	No	No	No	None	No	No	No	No	Yes	No	No	No	No	No	0	0	0	0	0	2	3	3	3	2	1	3	3	3	3	1
	SKMTH69	SKMTH	Female	39	Secondary	Single	Christian	Cleaner	0-5	Less than 2000	No	No	None	No	No	No	No	No	Yes	Yes	Yes	Yes	None	Yes	No	No	No	Yes	No	No	No	No	No	0	0	0	0	1	2	2	3	2	3	2	1	3	3	3	3
	SKMTH70	SKMTH	Male	26	Tertiary	Single	Christian	Cleaner	0-5	Less than 2000	No	No	None	No	No	Yes	No	No	No	No	No	Yes	None	No	No	No	No	Yes	No	No	Yes	Yes	No	0	0	1	1	0	0	1	0	1	0	1	0	0	0	0	0
	SKMTH71	SKMTH	Male	29	Tertiary	Married	Christian	Laundry	0-5	Less than 2000	No	No	None	No	No	Yes	n	No	No	No	No	No	None	No	No	No	No	No	No	No	No	No	No	0	0	0	0	0	0	0	0	1	0	0	1	1	1	1	0
	SKMTH72	SKMTH	Female	36	Tertiary	Divorced	Christian	Laundry	0-5	Less than 2000	Yes	No	None	No	No	No	Yes	No	No	No	No	No	None	No	No	No	No	No	No	No	Yes	No	Yes	0	0	0	0	0	0	0	0	0	0	0	2	2	2	1	0
	SKTHM73	SKMTH	Female	30	Tertiary	Single	Christian	HCA/ Auxiliary	0-5	2001-5000	Yes	No	None	No	No	No	Yes	No	No	No	No	Yes	Routine Testing	Yes	No	Yes	No	No	No	No	Yes	No	Yes	0	0	0	0	0	0	1	0	0	0	0	0	0	0	0	0
2021-02-08	SKMTH74	SKMTH	Female	45	Tertiary	Single	Christian	Nurse	More than 20	More than 10000	No	No	None	No	No	No	No	No	No	No	No	No	None	No	No	Yes	No	No	No	No	No	No	No	0	0	0	0	0	0	2	0	0	0	2	0	0	1	0	0
	SKMTH75	SKMTH	Female	28	Tertiary	Single	Christian	Nurse	0-5	More than 10000	No	No	None	No	No	No	No	No	No	No	No	Yes	None	No	No	No	No	Yes	No	No	No	No	No	0	0	0	1	0	0	0	0	0	0	0	1	1	1	0	0
	SKMTH76	SKMTH	Female	34	Tertiary	Single	Christian	Nurse	0-5	More than 10000	No	No	None	No	No	No	No	No	No	No	No	No	None	No	No	No	No	No	No	No	No	No	No	0	1	0	0	0	0	1	0	0	0	0	0	0	0	0	0
	SKTHM77	SKMTH	Female	29	Tertiary	Single	Christian	HCA/ Auxiliary	0-5	5001-10000	No	No	None	No	No	No	No	No	No	No	No	Yes	Routine Testing	Yes	No	No	No	No	No	No	No	No	No	1	0	0	0	0	0	0	0	0	0	3	0	0	2	0	0
	SKMTH78	SKMTH	Male	41	Tertiary	Single	Christian	Cleaner	12-20YEARS	Less than 2000	No	No	None	No	No	No	No	No	No	No	No	Yes	None	No	No	No	No	No	No	No	No	No	No	0	0	1	0	0	0	2	0	0	0	0	0	0	0	0	0
	SKMTH79	SKMTH	Male	31	Tertiary	Single	Christian	Cleaner	0-5	Less than 2000	No	No	None	No	No	No	No	No	No	No	No	No	None	No	No	No	No	No	No	No	No	No	No	0	1	0	0	0	0	0	0	0	0	0	0	0	1	0	0
	SKMTH80	SKMTH	Male	49	Tertiary	Married	Christian	Cleaner	11-15YEARS	Less than 2000	No	No	None	Yes	No	No	No	No	No	No	No	No	None	No	No	No	No	No	No	No	No	No	No	0	0	0	0	0	0	2	0	3	0	0	0	0	0	0	0
	SKMTH81	SKMTH	Female	27	Tertiary	Single	Christian	Cleaner	0-5	Less than 2000	No	No	None	Yes	No	No	No	No	No	No	No	No	None	No	No	No	No	No	No	No	No	No	No	0	0	0	0	0	0	0	0	0	0	0	1	0	0	0	0
	SKMTH82	SKMTH	Female	43	Tertiary	Single	Christian	Cleaner	0-5	Less than 2000	No	No	None	No	No	No	No	No	No	No	No	No	None	No	No	No	No	No	No	No	No	No	No	1	0	0	0	0	0	2	0	0	0	1	0	0	0	1	0
2021-03-08	SKMTH83	SKMTH	Male	25	Tertiary	Single	Christian	Nurse	0-5	More than 10000	No	No	None	Yes	No	No	No	No	No	Yes	No	Yes	Routine Testing	Yes	No	No	Yes	No	No	No	Yes	No	No	0	1	0	2	0	2	2	0	3	0	2	0	0	1	0	0
	SKMTH84	SKMTH	Female	39	Tertiary	Single	Christian	Cleaner	0-5	Less than 2000	No	No	None	No	No	No	No	Yes	No	No	No	Yes	Routine Testing	Yes	No	No	No	No	No	No	No	No	No	0	0	0	0	0	1	0	0	0	0	0	0	0	1	0	0
	SKMTH85	SKMTH	Female	29	Tertiary	Single	Christian	Nurse	0-5	More than 10000	No	No	Asthma	No	No	No	No	Yes	No	No	No	Yes	Routine Testing	Yes	Yes	No	No	No	No	No	No	No	No	0	0	0	2	0	0	2	0	0	0	0	0	0	0	0	0
	SKMTH86	SKMTH	Male	45	Tertiary	Married	Christian	Nurse	11-15years	More than 10000	No	yes	None	No	No	No	No	No	No	No	No	No	None	No	No	No	No	No	No	No	No	No	No	0	1	0	0	0	0	0	0	0	0	1	1	0	0	0	0
	SKMTH87	SKMTH	Male	31	Tertiary	Single	Christian	Nurse	0-5	More than 10000	No	No	None	Yes	No	No	No	No	No	No	No	No	None	No	No	No	No	No	No	No	No	No	No	0	0	0	0	0	0	0	0	2	0	0	0	0	0	0	0
2021-04-08	SKMTH88	SKMTH	Female	30	Tertiary	Single	Christian	Cleaner	0-5	Less than 2000	No	No	None	No	No	No	No	No	No	Yes	No	No	None	No	No	No	Yes	No	No	No	Yes	No	No	0	0	0	1	0	2	1	0	0	0	0	0	0	0	0	0
	SKMTH90	SKMTH	Female	38	Tertiary	Divorced	Christian	Cleaner	11-15years	5001-10000	No	yes	Hypertension	No	No	No	No	Yes	No	No	No	No	None	No	No	No	No	No	No	No	No	No	No	1	0	0	0	0	1	0	0	1	0	0	0	0	1	0	0
	SKMTH91	SKMTH	Female	27	Secondary	Single	Christian	Laundry	0-5	Less than 2000	No	No	None	No	No	No	No	No	No	No	No	Yes	Routine Testing	Yes	yn	No	No	Yes	No	No	No	No	No	0	0	0	0	0	1	1	0	1	0	2	1	0	0	0	1
	SKMTH94	SKMTH	Male	41	Tertiary	Single	Christian	Cleaner	11-15years	Less than 2000	No	yes	None	No	No	No	No	No	No	Yes	No	No	None	No	No	No	No	No	No	No	No	No	No	2	1	0	0	0	0	0	0	2	0	0	0	0	0	0	0
	SKMTH95	SKMTH	Female	37	Tertiary	Single	Christian	Cleaner	0-5	Less than 2000	Yes	Yes	None	No	No	No	Yes	No	No	No	No	No	None	No	No	No	No	No	No	No	No	No	No	0	0	0	2	0	1	0	0	0	0	0	0	0	0	0	0
	SKMTH96	SKMTH	Female	26	Tertiary	Single	Christian	Nurse	0-5	More than 10000	Yes	Yes	Asthma	No	No	No	Yes	No	No	No	No	Yes	Routine Testing	Yes	No	No	No	No	No	No	No	No	No	0	0	1	0	0	0	0	0	0	0	0	0	0	0	0	0
	SKMTH97	SKMTH	Female	24	Secondary	Single	Christian	Cleaner	0-5	Less than 2000	No	No	None	No	No	No	No	Yes	No	No	No	No	None	No	No	No	No	No	No	No	No	No	No	0	0	0	0	0	2	0	0	0	0	0	0	1	2	0	2
	SKMTH98	SKMTH	Male	30	Secondary	Single	Christian	Cleaner	0-5	Less than 2000	No	No	None	No	No	No	No	No	No	No	No	No	None	No	No	No	Yes	No	No	No	No	No	No	1	0	0	0	1	0	1	0	2	0	1	1	0	0	0	0
	SKTMH99	SKMTH	Female	36	Tertiary	Married	Christian	Nurse	11-15years	More than 10000	No	yes	None	Yes	No	No	No	No	No	No	No	Yes	Routine Testing	Yes	No	No	No	No	No	No	No	No	No	0	2	0	1	0	0	1	0	2	0	0	0	0	0	0	0
2021-05-08	SKTMH100	SKMTH	Female	30	Tertiary	Single	Christian	Nurse	0-5	More than 10000	No	No	None	No	No	Yes	No	No	Yes	No	Yes	Yes	Routine Testing	Yes	No	No	No	Yes	No	No	Yes	No	No	1	0	0	1	0	1	2	0	0	0	0	0	2	2	0	0
	SKMTH101	SKMTH	Female	29	Tertiary	Single	Christian	Nurse	0-5	More than 10000	No	No	None	No	No	Yes	No	No	No	No	No	Yes	Routine Testing	Yes	No	No	No	No	No	No	No	No	No	0	0	0	0	0	0	0	0	0	1	0	0	0	0	1	0
	SKMTH102	SKMTH	Female	40	Tertiary	Single	Christian	Cleaner	0-5	Less than 2000	No	N	Asthma	No	No	No	No	No	No	No	No	Yes	Routine Testing	Yes	No	No	No	No	No	No	No	Yes	No	0	0	0	0	0	0	1	0	2	0	1	0	0	0	2	0
	SKMTH103	SKMTH	Female	35	Secondary	Single	Christian	Cleaner	0-5	Less than 2000	No	No	None	No	No	No	No	No	No	No	Yes	Yes	Routine Testing	No	No	No	No	No	Yes	No	No	No	No	0	0	0	1	0	0	0	0	0	0	0	0	0	1	0	0
	SKMTH104	SKMTH	Female	31	Tertiary	Single	Christian	Cleaner	0-5	Less than 2000	No	No	None	Yes	No	No	No	No	No	No	No	No	None	No	No	No	No	No	No	No	No	No	No	0	0	0	0	0	2	1	0	0	0	0	0	0	0	1	1
	SKMTH105	SKMTH	Female	24	Tertiary	Single	Christian	Laundry	0-5	Less than 2000	Yes	Yes	None	No	No	No	Yes	No	No	No	Yes	No	None	No	No	No	No	No	No	No	No	No	No	0	0	1	2	0	0	0	0	1	2	1	0	2	1	0	0
2021-06-08	SKMTH106	SKMTH	Male	35	Tertiary	Single	Christian	Cleaner	0-5	Less than 2000	Yes	Yes	None	No	No	No	Yes	No	No	No	No	No	None	No	No	No	Yes	No	No	No	No	Yes	No	2	0	0	0	0	2	0	0	0	0	0	0	1	0	2	2
	SKMTH107	SKMTH	Male	45	Tertiary	Single	Christian	Cleaner	11-15years	Less than 2000	No	No	None	No	No	Yes	No	Yes	Yes	No	Yes	No	None	No	No	No	No	No	No	No	No	No	Yes	0	1	1	2	0	0	0	0	0	2	0	0	1	2	0	0
	SKMTH108	SKMTH	Female	42	Tertiary	Single	Christian	Laundry	0-5	Less than 2000	No	No	Asthma	Yes	No	Yes	No	No	No	No	No	No	None	No	No	No	No	No	No	No	Yes	No	No	2	0	0	0	0	1	2	0	0	0	1	0	0	0	0	1
	SKMTH109	SKMTH	Female	33	Tertiary	Single	Christian	Nurse	0-5	More than 10000	No	No	None	No	No	No	No	No	No	No	No	No	None	No	No	No	No	Yes	Yes	No	No	No	No	0	1	2	0	0	0	0	0	2	1	0	0	0	1	1	0
	SKMTH110	SKMTH	Female	46	Tertiary	Single	Christian	Cleaner	0-5	Less than 2000	No	No	None	No	No	No	No	No	No	No	No	Yes	Routine Testing	Yes	Yes	No	No	No	No	Yes	No	No	No	1	0	0	0	0	1	2	0	0	0	1	0	0	0	0	3
	SKMTH111	SKMTH	Female	28	Secondary	Single	Christian	Cleaner	0-5	Less than 2000	No	No	Asthma	No	No	No	No	No	Yes	No	No	No	None	No	No	No	Yes	No	No	No	No	No	Yes	2	2	1	0	0	0	0	0	0	2	0	0	0	0	1	0
	SKMTH112	SKMTH	Male	27	Secondary	Single	Christian	Cleaner	0-5	Less than 2000	No	No	None	No	No	No	No	No	No	No	No	No	None	No	No	No	No	No	No	No	No	Yes	No	0	0	0	1	0	2	3	0	0	1	0	1	2	1	3	2
2021-09-08	SKMTH113	SKMTH	Male	40	Tertiary	Single	Christian	Nurse	11-15years	More than 10000	No	No	None	No	Yes	No	Yes	No	No	Yes	No	Yes	Routine Testing	Yes	Yes	No	Yes	No	No	Yes	No	No	No	0	1	0	2	0	1	0	2	0	2	2	0	0	1	1	0
	SKMTH114	SKMTH	Female	23	Tertiary	Single	Christian	Nurse	0-5	More than 10000	No	No	None	No	No	No	Yes	No	No	Yes	No	Yes	Routine Testing	Yes	Yes	No	No	No	No	Yes	No	No	No	0	0	0	0	0	0	0	0	0	1	0	0	0	2	0	0
	SKMTH115	SKMTH	Female	32	Tertiary	Single	Christian	Cleaner	0-5	Less than 2000	No	No	None	No	No	No	No	No	No	No	No	Yes	Routine Testing	Yes	No	No	No	No	No	No	No	No	No	0	1	0	0	0	1	0	3	0	0	0	0	0	0	0	0
	SKMTH116	SKMTH	Female	39	Tertiary	Single	Christian	Cleaner	11-15years	Less than 2000	No	yes	Asthma	No	No	No	No	No	No	No	No	Yes	Routine Testing	Yes	No	No	No	No	No	No	No	No	No	0	0	0	0	0	0	2	2	0	0	0	0	0	0	0	0
2021-10-08	SKMTH117	SKMTH	Female	28	Tertiary	Single	Christian	Cleaner	0-5	Less than 2000	Yes	No	None	No	No	No	No	Yes	No	No	Yes	Yes	Routine Testing	Yes	No	No	No	No	No	No	No	No	No	0	0	0	0	1	0	1	3	1	0	1	0	2	3	2	0
	SKMTH118	SKMTH	Male	25	Secondary	Single	Christian	Laundry	0-5	Less than 2000	Yes	No	None	No	No	No	No	Yes	No	No	No	No	None	No	Yes	No	No	No	No	Yes	Yes	No	No	1	2	0	0	2	0	0	2	0	1	0	0	3	0	0	0
	SKMTH119	SKMTH	Male	30	Secondary	Married	Christian	Laundry	0-5	Less than 2000	No	No	None	No	Yes	No	No	No	No	No	No	No	None	No	Yes	No	No	Yes	No	No	No	Yes	No	2	0	0	0	1	0	0	1	0	2	1	0	1	2	0	1
	SKMTH120	SKMTH	Male	28	Tertiary	Single	Christian	Nurse	0-5	More than 10000	No	No	None	No	No	No	Yes	No	No	No	No	No	None	No	No	No	Yes	Yes	No	No	No	No	No	0	2	0	1	0	2	2	0	1	0	2	2	0	0	0	0
	SKMTH121	SKMTH	Female	24	Tertiary	Single	Christian	Cleaner	0-5	Less than 2000	No	No	None	No	Yes	Yes	No	No	No	No	No	No	None	No	No	Yes	No	Yes	No	No	No	Yes	No	0	1	0	0	1	0	0	0	0	1	0	0	0	0	2	0
	SKMTH122	SKMTH	Female	31	Tertiary	Single	Christian	Cleaner	0-5	Less than 2000	No	No	None	No	Yes	Yes	No	Yes	No	Yes	Yes	Yes	Routine Testing	Yes	No	No	Yes	No	No	Yes	No	No	No	0	1	2	1	2	2	2	0	1	0	0	2	1	1	1	0
2021-11-08	SKMTH136	SKMTH	Male	27	Tertiary	Single	Muslim	DR	0-5	More than 10000	No	No	None	No	No	No	no	No	No	No	No	Yes	Investigation of flu - like symptoms	Yes	No	No	No	Yes	No	No	No	No	Yes	0	0	0	0	0	0	0	1	0	0	0	0	0	1	0	0
	SKMTH140	SKMTH	Male	47	Tertiary	Married	Christian	DR	11-15years	More than 10000	No	No	None	No	No	No	No	No	No	No	No	No	None	No	No	Yes	Yes	Yes	Yes	No	No	Yes	Yes	0	0	0	0	0	0	0	0	0	0	0	0	0	0	0	0
	SKMTH153	SKMTH	Female	32	Tertiary	Married	Christian	DR	0-5	More than 10000	No	No	None	No	No	No	No	No	No	No	No	No	None	No	No	No	No	No	No	No	Yes	No	No	0	0	0	0	0	1	1	1	0	0	1	1	0	0	0	0
	SKMTH148	SKMTH	Female	28	Tertiary	Single	Christian	DR	0-5	More than 10000	No	No	None	No	Yes	Yes	Yes	No	No	No	No	Yes	Investigation of flu - like symptoms	Yes	No	Yes	Yes	Yes	Yes	No	No	No	No	1	2	1	0	3	0	0	0	0	0	3	3	3	0	1	0
2021-12-08	SKMTH149	SKMTH	Male	32	Tertiary	Married	Christian	DR	12-20 YEARS	More than 10000	No	No	None	No	No	No	No	No	No	No	No	No	None	No	No	No	No	No	No	No	No	No	No	0	0	0	0	0	0	0	0	0	0	0	0	0	0	1	0
	SKMTH150	SKMTH	Male	45	Tertiary	Married	Christian	DR	More than 20	More than 10000	No	No	None	No	No	No	No	No	No	No	No	Yes	Routine Testing	Yes	No	No	No	Yes	No	No	No	No	Yes	1	0	0	2	0	1	0	0	0	2	1	0	0	3	0	0
	SKMTH155	SKMTH	Female	33	Secondary	Single	Christian	Laundry	0-5	2001-5000	No	No	None	No	No	No	No	No	No	No	Yes	Yes	Routine Testing	Yes	No	Yes	Yes	Yes	Yes	No	No	Yes	No	1	0	1	0	0	1	0	3	2	0	1	1	2	1	0	0
	SKMTH156	SKMTH	Male	30	Tertiary	Single	Christian	Laundry	0-5	Less than 2000	No	No	None	No	No	No	No	No	No	No	No	No	None	No	No	No	Yes	No	No	Yes	No	No	No	0	0	0	0	0	0	0	0	0	0	0	0	0	0	0	0
13/08/2021	SKMTH157	SKMTH	Male	47	Tertiary	Married	Muslim	DR	11-15years	More than 10000	No	No	None	No	Yes	No	No	Yes	No	Yes	No	Yes	Routine Testing	Yes	No	Yes	No	Yes	No	Yes	No	No	No	0	2	0	2	0	0	0	0	0	1	0	0	0	1	3	0
	SKMTH158	SKMTH	Male	30	Tertiary	Single	Christian	DR	0-5	More than 10000	No	No	None	No	No	No	Yes	No	No	Yes	No	Yes	Routine Testing	Yes	No	No	No	Yes	No	No	No	No	No	0	0	0	0	3	3	0	0	0	0	0	0	0	0	0	0
	SKMTH160	SKMTH	Male	25	Tertiary	Single	Christian	Nurse	0-5	More than 10000	No	Yes	Asthma	No	No	No	No	No	No	Yes	No	Yes	Routine Testing	Yes	No	No	No	Yes	No	No	No	Yes	No	0	0	1	1	0	0	0	0	0	0	0	0	0	0	0	0
	SKMTH139	SKMTH	Female	32	Secondary	Married	Christian	Cleaner	0-5	Less than 2000	No	No	None	No	No	No	No	No	No	No	No	Yes	Routine Testing	Yes	No	No	No	No	No	No	No	No	No	0	1	0	0	0	0	2	0	0	0	0	0	0	0	2	0
17/08/2021	SKMTH141	SKMTH	Female	40	Tertiary	Single	Christian	Nurse	0-5	More than 10000	No	No	None	No	Yes	No	Yes	No	No	No	No	Yes	Routine Testing	Yes	No	No	No	No	No	No	No	No	No	0	0	2	1	0	1	1	0	0	0	0	0	0	2	0	0
	SKMTH142	SKMTH	Male	35	Tertiary	Single	Christian	Nurse	0-5	More than 10000	No	No	None	No	Yes	No	No	No	No	No	No	Yes	Routine Testing	Yes	No	Yes	No	No	No	Yes	No	No	No	1	1	0	0	1	0	0	0	0	1	0	0	0	0	1	0
	SKMTH143	SKMTH	Male	23	Tertiary	Single	Christian	Nurse	0-5	More than 10000	No	No	None	No	Yes	Yes	Yes	No	No	No	No	No	None	No	No	No	Yes	No	No	No	Yes	No	No	1	0	1	1	0	0	1	0	0	0	0	0	0	0	0	0
	SKM TH144	SKMTH	Male	29	Tertiary	Single	Christian	Nurse	0-5	More than 10000	No	No	None	No	No	No	No	No	Yes	No	No	No	None	No	No	No	No	No	No	No	No	No	No	0	2	0	0	0	1	3	0	0	2	0	0	0	1	2	0
18/08/2021	SKMTH145	SKMTH	Male	26	Secondary	Single	Christian	Cleaner	0-5	Less than 2000	No	No	None	No	No	No	No	No	No	No	Yes	Yes	Routine Testing	Yes	No	No	No	Yes	No	No	No	Yes	No	0	0	1	2	1	0	0	0	0	0	0	0	0	0	0	0
	SKMTH146	SKMTH	Female	34	Tertiary	Married	Christian	Nurse	0-5	More than 10000	No	No	None	No	No	No	No	Yes	No	No	No	Yes	Routine Testing	Yes	No	No	No	No	No	No	No	No	No	0	1	0	0	0	2	1	0	0	0	0	0	0	0	1	0
	SKMTH161	SKMTH	Female	24	Secondary	Single	Christian	Laundry	0-5	2001-5000	No	No	None	No	No	No	No	No	No	No	No	Yes	Routine Testing	Yes	No	No	No	No	No	No	No	No	No	0	0	1	3	2	0	2	0	1	0	1	0	0	1	0	0
19/08/2021	SKMTH162	SKMTH	Female	35	Secondary	Married	Christian	Cleaner	0-5	Less than 2000	No	Yes	Hypertension	No	No	No	No	Yes	No	No	Yes	Yes	Routine Testing	Yes	No	No	Yes	No	Yes	Yes	No	Yes	No	0	0	1	0	1	2	0	2	1	0	0	0	0	2	2	0
	SKMTH164	SKMTH	Female	41	Secondary	Single	Christian	Cleaner	0-5	Less than 2000	No	No	None	No	No	No	No	No	No	No	No	Yes	Routine Testing	Yes	No	No	No	No	No	No	No	No	No	0	0	0	0	0	0	0	0	0	0	0	1	0	0	0	0
	SKMTH165	SKMTH	Male	25	Tertiary	Single	Christian	Nurse	0-5	More than 10000	No	No	None	No	No	No	No	No	No	No	No	Yes	Routine Testing	Yes	No	No	No	No	No	No	No	No	Yes	0	0	2	3	0	0	0	0	0	0	0	0	0	0	0	0
23/08/2021	SKMTH166	SKMTH	Male	22	Secondary	Single	Christian	Cleaner	0-5	Less than 2000	No	Yes	Asthma	No	No	No	No	No	No	No	No	Yes	Routine Testing	Yes	No	No	No	Yes	No	Yes	No	Yes	No	0	0	0	0	0	0	0	0	0	0	0	0	0	1	0	0
	SKMTH167	SKMTH	Male	30	Tertiary	Single	Christian	Nurse	0-5	More than 10000	No	No	None	No	No	No	Yes	No	No	No	Yes	Yes	Routine Testing	No	No	No	Yes	No	Yes	No	No	No	No	0	0	1	0	2	3	0	1	0	0	0	2	0	0	0	0
	SKMTH168	SKMTH	Female	39	Tertiary	Married	Christian	Nurse	0-5	More than 10000	No	No	None	No	No	No	No	Yes	Yes	No	No	Yes	Routine Testing	Yes	No	No	No	No	No	No	No	No	No	0	0	0	0	0	0	0	0	0	0	0	0	0	0	2	0
2021-08-26	PMH26081	PMH	Female	39	Tertiary	Single	Christian	Nurse	12-20years	More than 10000	Yes	No	None	No	Yes	Yes	Yes	No	No	No	No	Yes		Yes	No	No	Yes	Yes	Yes	Yes	No	Yes	No	3	1	2	0	2	3	2	2	2	2	3	3	3	3	2	2
26/08/2021	PMH26082	PMH	Male	33	Secondary	Single	Christian	Porter	0-5	Less than 2000	Yes	No	None	No	No	Yes	No	No	No	No	No	No	None	No	No	Yes	No	No	No	No	No	No	No	0	0	1	0	0	0	0	0	0	0	0	0	0	0	0	0
26/08/2021	PMH26083	PMH	Male	20	Secondary	Single	None	Security	0-5	Less than 2000	No	No	None	No	No	No	No	No	No	No	No	Yes	Contact Tracing	Yes	Yes	No	No	Yes	No	No	No	No	No	0	1	1	0	0	0	0	0	0	0	0	0	0	0	1	3
26/08/2021	PMH26084	PMH	Male	24	Secondary	Single	Christian	Security	6-10 years	2001-5000	No	No	None	No	No	No	No	No	No	No	No	Yes	Routine Testing	Yes	No	Yes	No	No	No	No	No	Yes	Yes	0	1	0	0	0	0	0	0	1	1	3	0	0	0	0	0
26/08/2021	PMH26085	PMH	Male	24	Primary	Single	Christian	Security	0-5	Less than 2000	No	No	None	No	No	No	No	No	No	No	No	No	None	No	No	No	No	No	No	No	No	Yes	No	0	0	0	0	0	0	0	0	0	0	0	0	0	0	0	1
26/08/2021	PMH26086	PMH	Male	21	Secondary	Single	None	Security	0-5	2001-5000	Yes	No	None	No	Yes	Yes	Yes	No	No	No	No	No	None	No	No	Yes	No	Yes	Yes	No	No	Yes	No	1	0	1	0	0	3	0	0	3	3	2	2	1	1	0	3
26/08/2021	PMH26087	PMH	Female	33	Tertiary	Married	Christian	HCA/ Auxiliary	0-5	2001-5000	Yes	No	None	No	No	No	No	No	No	No	No	Yes	Contact Tracing	Yes	No	No	No	Yes	Yes	No	No	Yes	Yes	1	1	2	1	0	1	0	1	1	0	0	1	1	1	0	1
26/08/2021	PMH26088	PMH	Male	35	Tertiary	Single	Christian	Nurse	11-15 years	More than 10000	No	No	None	No	No	No	No	No	No	No	No	No	None	No	No	Yes	No	Yes	No	No	No	Yes	No	1	2	1	1	1	0	0	0	1	1	1	1	1	1	0	2
26/08/2021	PMH26089	PMH	Male	50		Single	Muslim	Doctor	11-15 years	More than 10000	No	Yes	None	Yes	No	No	No	No	No	No	No	No	None	Yes	No	Yes	No	No	No	No	No	No	Yes	0	0	0	0	0	1	0	0	1	0	0	0	0	0	0	0
26/08/2021	PMH260810	PMH	Female	33	Tertiary	Single	Christian	HCA/ Auxiliary	0-5	5001-10000	No	No	None	No	No	No	No	No	No	No	No	Yes	Routine Testing	Yes	No	No	No	Yes	No	No	No	Yes	Yes	0	0	0	0	0	0	0	0	0	0	0	0	0	3	0	0
26/08/2021	PMH260811	PMH	Female	26	Tertiary	Single	Christian	Nurse	0-5	More than 10000	No	No	None	No	No	No	No	No	No	No	No	No	None	Yes	No	No	No	Yes	No	No	No	Yes	No	2	0	0	0	0	0	0	0	0	0	1	0	0	3	0	2
24/08/2021	PMH01	PMH	Female	30	Tertiary	Single	Christian	Nurse	6-10years	5001-10000	Yes	No	None	No	No	Yes	Yes	No	No	No	No	Yes	Routine Testing	Yes	No	No	No	No	Yes	No	Yes	Yes	Yes	2	2	2	3	3	3	3	3	3	2	2	2	3	3	1	2
	PMH02	PMH	Female	25	Tertiary	Single	None	Nurse	0-5	More than 10000	Yes	No	None	No	Yes	Yes	No	No	No	No	Yes	Yes	Contact Tracing	No	No	Yes	No	No	Yes	Yes	No	Yes	Yes	3	3	3	1	3	1	3	3	3	2	2	2	1	2	0	1
	PMH03	PMH	Male	36	Tertiary	Married	Christian	Dr	11-15YEARS	More than 10000	No	yes	Asthma	No	No	No	No	No	No	No	No	Yes	Routine Testing	Yes	No	No	Yes	Yes	No	No	No	Yes	Yes	3	2	1	0	1	0	0	0	0	3	3	2	3	2	1	3
	PHM04	PMH	Female	28	Tertiary	Single	Christian	DR	0-5	More than 10000	Yes	No	None	No	No	No	Yes	Yes	No	No	No	Yes	Investigation of flu - like symptoms	Yes	Yes	Yes	Yes	Yes	Yes	Yes	No	No	Yes	3	0	3	1	1	3	0	2	3	3	3	3	3	1	3	3
	PMH05	PMH	Male	34	Tertiary	Single	Christian	DR	6-10years	More than 10000	No	No	None	No	No	No	No	No	No	No	No	Yes	Investigation of flu - like symptoms	Yes	No	Yes	Yes	Yes	No	No	No	Yes	Yes	0	2	0	0	0	0	0	1	0	0	0	0	0	0	0	0
	PMH06	PMH	Female	35	Tertiary	Married	Christian	Nurse	6-10years	More than 10000	No	No	None	No	No	No	No	No	No	No	No	No	None	No	No	No	No	No	No	No	No	No	Yes	2	0	0	0	0	0	0	0	0	0	0	0	0	0	0	0
	PMH07	PMH	Male	33	Tertiary	Married	Christian	DR	6-10years	More than 10000	No	No	None	No	No	No	No	No	No	No	No	No	None	Yes	No	No	No	Yes	No	No	No	No	No	0	0	0	0	0	0	0	0	0	0	0	0	0	0	0	0
	PMH08	PMH	Female	40	Secondary	Single	Christian	Security	0-5	2001-5000	No	yes	low blood	No	No	No	No	No	No	No	No	No	None	Yes	No	No	No	Yes	No	No	No	No	No	0	0	0	0	0	0	0	0	0	0	0	0	0	0	0	0
	PMH09	PMH	Male	33	Tertiary	Single	None	Dr	0-5	More than 10000	No	No	None	No	No	No	Yes	No	No	No	No	Yes	Routine Testing	Yes	No	No	No	No	No	No	No	No	No	1	2	1	1	1	1	1	2	1	0	1	0	1	0	1	0
	PMH10	PMH	Female	32	Tertiary	Married	Christian	Nurse	0-5	More than 10000	No	yes	Asthma	Yes	No	Yes	Yes	Yes	No	No	No	Yes	Routine Testing	Yes	No	No	Yes	No	Yes	Yes	No	Yes	Yes	2	0	2	0	2	0	2	1	1	0	2	2	3	1	0	2
	PMH11	PMH	Male	30	Tertiary	Single	African traditional religion	DR	0-5	More than 10000	No	No	None	No	No	No	No	No	No	No	No	Yes	Investigation of flu - like symptoms	Yes	No	Yes	No	No	Yes	Yes	No	No	Yes	1	0	0	0	0	0	0	0	0	0	0	0	0	0	0	1
	PMH12	PMH	Female	35	Tertiary	Married	Christian	HCA/ Auxiliary	0-5	2001-5000	No	No	None	No	No	No	No	No	No	No	No	Yes	Investigation of flu - like symptoms	Yes	No	No	Yes	Yes	No	No	No	Yes	Yes	0	1	0	0	0	1	2	1	1	1	1	1	2	1	1	1
	PMH13	PMH	Female	27	Tertiary	Single	Christian	HCA/ Auxiliary	0-5	2001-5000	No	No	None	No	No	No	Yes	No	No	No	No	Yes	Contact Tracing	Yes	No	Yes	No	No	Yes	Yes	No	No	Yes	0	0	0	1	0	0	0	1	0	0	1	1	2	0	1	3
	PMH14	PMH	Male	24	Tertiary	Single	Christian	Nurse	0-5	5001-10000	Yes	No	None	No	No	No	No	No	No	No	No	No	None	No	No	Yes	No	Yes	No	No	No	Yes	No	0	0	0	0	0	0	0	0	0	0	0	0	0	0	0	0
23/08/2021	PMH15	PMH	Male	29	Tertiary	Single	None	Nurse	0-5	More than 10000	No	No	None	No	No	Yes	Yes	No	No	No	No	No	None	No	No	No	No	Yes	Yes	Yes	Yes	No	No	1	0	1	0	0	0	0	1	1	0	1	1	1	1	0	1
	PMH16	PMH	Female	35	Tertiary	Single	Christian	DR	6-10years	More than 10000	Yes	No	None	No	No	No	No	No	No	No	No	No	None	No	No	Yes	No	No	Yes	No	Yes	No	No	3	0	0	0	0	0	0	0	0	0	0	0	0	0	0	0
	PMH17	PMH	Male	32	Tertiary	Single	Christian	Nurse	6-10years	More than 10000	No	No	None	No	No	No	No	No	No	No	No	No	None	No	No	No	Yes	No	No	Yes	No	Yes	Yes	2	0	1	2	3	3	3	2	3	3	2	3	2	1	2	2
	PMH18	PMH	Female	38	Tertiary	Married	Christian	Nurse	11-15YEARS	More than 10000	No	No	None	No	No	No	No	No	No	No	No	No	None	No	No	No	Yes	No	No	No	No	No	No	2	0	0	0	2	1	0	1	1	0	2	1	0	0	0	0
	PMH19	PMH	Male	35	Tertiary	Single	Christian	DR	6-10years	More than 10000	No	No	None	No	No	No	No	No	No	No	No	No	None	Yes	No	Yes	Yes	Yes	No	No	No	No	Yes	1	0	0	0	0	1	0	0	1	0	0	1	0	0	0	0
2408/2021	PMH20	PMH	Female	24	Tertiary	Single	Christian	Nurse	0-5	50001-10000	Yes	yes	Asthma	Yes	No	No	No	No	No	No	No	Yes	Contact Tracing	Yes	No	No	No	Yes	No	No	No	No	Yes	0	0	0	2	0	0	0	0	0	0	0	0	0	0	0	0
	PMH21	PMH	Female	25	Tertiary	Single	Christian	Nurse	0-5	More than 10000	Yes	No	None	No	No	No	No	No	No	No	No	Yes	Investigation of flu - like symptoms	Yes	No	No	Yes	Yes	Yes	No	No	Yes	No	1	0	1	0	1	1	0	1	2	1	1	1	1	2	0	1
	PMH22	PMH	Female	48	Secondary	Single	Christian	Cleaner	0-5	Less than 2000	No	yes	HIV	Yes	No	No	No	No	No	Yes	No	No	None	No	No	No	No	No	No	No	No	No	No	0	0	0	0	0	0	0	0	0	0	0	0	0	0	0	0
	PMH23	PMH	Female	59	Secondary	Single	Christian	Orderly	More than 20	2001-5000	No	yes	High blood	Yes	No	No	No	No	No	No	No	No	None	No	No	No	No	No	No	No	No	No	No	0	0	0	0	0	0	0	0	0	0	0	0	0	0	0	0
30/08/2021	PMH30081	PMH	Female	32	Tertiary	Married	Christian	Nurse	6-10 years	More than 10000	Yes	No	None	No	No	No	No	No	No	No	No	Yes	Routine Testing	Yes	No	No	No	Yes	Yes	No	No	Yes	Yes	3	0	0	3	1	3	0	2	3	3	2	2	0	0	0	1
30/08/2021	PMH30082	PMH	Male	24	Secondary	Single	Christian	Porter	0-5	Less than 2000	No	No	None	No	No	No	No	No	No	No	No	No	None	No	Yes	Yes	No	No	No	No	No	Yes	No	3	0	3	0	0	0	0	1	0	1	0	1	0	2	0	0
30/08/2021	PMH30083	PMH	Male	36	Secondary	Single	Christian	Security	0-5	2001-5000	Yes	No	None	No	No	No	Yes	No	No	No	No	Yes	Contact Tracing	Yes	Yes	No	No	No	No	No	No	No	Yes	3	1	2	0	0	3	0	3	0	0	3	0	3	3	0	0
30/08/2021	PMH30084	PMH	Female		No formal education	Single	Christian	Cleaner	5 days	Less than 2000	No	Yes	HIV	Yes	No	Yes	No	No	No	Yes	No	No	None	No	Yes	Yes	No	No	No	Yes	No	Yes	No	0	3	0	3	2	0	0	0	0	1	0	3	0	0	0	3
30/08/2021	PMH30085	PMH	Male	21	Secondary	Single	Christian	Porter	0-5	Less than 2000	No	yes	Asthma	Yes	No	Yes	Yes	Yes	No	No	No	No	None	Yes	Yes	Yes	Yes	Yes	No	Yes	No	Yes	No	3	0	1	2	1	2	1	1	1	0	2	1	2	3	1	2
30/08/2021	PMH30086	PMH	Male	34	No formal education	Single	Christian	Porter	6-10 years	Less than 2000	Yes	yes	Eye problem	No	No	Yes	Yes	No	No	No	No	No	None	No	Yes	Yes	No	Yes	No	No	No	No	Yes	1	1	1	1	2	3	0	1	2	1	0	1	1	1	1	1
30/08/2021	PMH30087	PMH	Female	29	Secondary	Single	Christian	Porter	0-5	Less than 2000	No	No	None	No	No	No	No	No	No	No	No	No	None	Yes	No	Yes	No	Yes	No	No	No	No	No	0	0	0	0	0	0	0	0	0	0	0	0	1	1	2	2
30/08/2021	PMH30088	PMH	Male	24	Secondary	Single	Christian	Porter	0-5	Less than 2000	No	No	None	No	No	Yes	Yes	No	No	No	No	No	None	No	No	Yes	No	No	Yes	Yes	No	Yes	Yes	1	2	2	0	0	2	1	1	1	1	2	2	2	1	2	1
30/08/2021	PMH30089	PMH	Male	30	Tertiary	Single	Muslim	Porter	0-5	Less than 2000	No	No	None	No	No	Yes	Yes	No	No	No	No	No	None	No	Yes	Yes	Yes	No	Yes	Yes	No	No	No	1	1	3	0	1	0	1	3	3	3	3	0	2	3	3	3
30/08/2021	PMH300810	PMH	Male	33	Tertiary	Single	Christian	Porter	6 months	Less than 2000	Yes	No	None	No	No	Yes	Yes	No	No	No	No	No	None	No	Yes	Yes	No	Yes	No	No	No	No	No	0	3	1	2	0	3	0	1	3	3	3	3	3	3	1	3
30/08/2021	SKMTH169	SKMTH	Female	25	Tertiary	Single	Christian	Nurse	0-5	5001-10000	No	No	None	No	No	No	No	No	No	No	No	Yes	Routine Testing	Yes	No	No	Yes	Yes	Yes	Yes	Yes	No	No	1	0	1	0	0	0	0	0	1	1	1	0	0	0	0	0
	SKMTH170	SKMTH	Female	34	Tertiary	Single	Christian	HCA/ Auxiliary	0-5	5001-10000	No	yes	Asthma	No	No	No	No	Yes	No	No	No	Yes	Routine Testing	No	No	No	No	Yes	No	No	No	No	No	0	0	0	0	0	1	0	0	0	0	0	0	0	0	0	0
	SKMTH171	SKMTH	Male	45	Tertiary	Married	Christian	DR	0-5	More than 10000	Yes	No	None	No	No	No	No	No	No	No	No	Yes	BACK PAIN	Yes	No	No	No	Yes	No	No	No	Yes	No	0	0	0	0	0	0	0	0	0	0	0	0	0	0	0	0
	SKMTH172	SKMTH	Female	24	Tertiary	Single	Christian	Nurse	0-5	More than 10000	Yes	No	None	No	No	No	No	No	No	No	No	Yes	Investigation of flu - like symptoms	Yes	No	No	No	Yes	No	No	No	No	Yes	1	2	1	2	2	1	2	1	2	2	1	1	1	1	0	1
	SKMTH173	SKMTH	Male	45	Tertiary	Married	Christian	Nurse	More than 20	More than 10000	No	yes	hpt	Yes	No	No	No	No	Yes	No	No	Yes	Investigation of flu - like symptoms	No	Yes	Yes	No	No	No	No	No	No	No	2	0	2	0	0	2	0	1	0	0	0	0	0	0	0	0
	SKMTH174	SKMTH	Male	46	Tertiary	Married	Christian	Nurse	More than 20	More than 10000	Yes	No	None	No	No	No	No	No	No	No	No	Yes	Contact Tracing	Yes	No	Yes	No	Yes	Yes	No	No	Yes	No	0	1	0	0	0	1	0	0	0	0	0	0	0	0	0	0
31/08/2021	PMH31081	PMH	Female	36	Tertiary	Single	Christian	HCA/ Auxiliary	11-15 years	5001-10000	No	No	None	No	No	No	Yes	No	No	No	No	No	None	No	No	No	Yes	Yes	Yes	Yes	No	Yes	Yes	3	0	1	0	0	0	0	1	0	0	0	3	1	0	0	0
31/08/2021	PMH31082	PMH	Female	33	Secondary	Single	Christian	Cleaner	6-10 years	Less than 2000	No	Yes	Diabetes	No	No	No	No	No	No	No	No	No	None	No	Yes	Yes	No	No	No	No	No	No	No	0	0	0	0	0	0	0	0	0	0	0	0	0	0	0	0
31/08/2021	PMH31083	PMH	Female	32	Secondary	Single	Christian	HCA/ Auxiliary	0-5	2001-5000	Yes	yes	Low Blood	Yes	No	Yes	Yes	No	No	No	No	Yes	Routine Testing	Yes	No	No	Yes	No	Yes	No	Yes	Yes	Yes	3	3	3	1	2	3	2	3	2	2	3	3	3	2	2	3
31/08/2021	PMH31084	PMH	Female	45	Secondary	Single	Christian	Cleaner	6-10 years	Less than 2000	Yes	No	None	No	No	No	No	No	No	No	No	Yes	Investigation of Flu-like symptoms	Yes	No	No	No	Yes	Yes	No	No	No	Yes	0	0	0	0	0	0	2	0	0	0	0	0	0	0	0	0
31/08/2021	PMH31085	PMH	Female	37	Secondary	Single	Christian	Cleaner	0-5	Less than 2000	Yes	Yes	Hypertension	Yes	No	No	No	No	Yes	No	No	Yes	Investigation of Flu-like symptoms	Yes	No	No	No	No	Yes	No	No	Yes	Yes	0	0	0	0	0	1	0	0	0	0	0	0	0	0	0	0
31/08/2021	PMH31086	PMH	Female	38	Secondary	Single	Christian	Orderly	11-15 years	2001-5000	No	No	None	No	No	No	No	No	No	No	No	Yes	Routine Testing	Yes	No	No	Yes	Yes	No	No	No	Yes	No	0	1	1	0	0	0	1	1	0	0	0	0	0	0	0	0
31/08/2021	PMH31087	PMH	Female	32	Tertiary	Single	Christian	HCA/ Auxiliary	0-5	2001-5000	No	No	None	No	No	No	No	No	No	No	No	No	None	No	No	Yes	No	No	Yes	No	No	Yes	No	2	0	1	0	0	1	0	0	0	0	0	0	0	0	0	0
31/08/2021	PMH31088	PMH	Female	24	Tertiary	Single	Christian	Nurse	0-5	5001-10000	No	No	None	No	No	No	Yes	No	No	No	No	No	None	No	No	No	No	Yes	No	No	No	No	No	0	1	1	1	0	2	2	3	3	2	1	0	3	3	1	0
31/08/2021	PMH31089	PMH	Female	30	Secondary	Single	Christian	Security	6-10 years	2001-5000	Yes	Yes	Allegies and Hiv And Aids	Yes	No	Yes	No	Yes	No	Yes	No	Yes	Routine Testing	Yes	Yes	No	No	No	Yes	No	No	Yes	No	0	2	1	2	0	2	0	2	0	0	2	1	1	1	1	0
31/08/2021	PMH310810	PMH	Female	24	Tertiary	Single	Christian	Nurse	0-5	More than 10000	No	No	None	No	No	No	No	No	No	No	No	No	None	Yes	No	Yes	No	No	Yes	Yes	No	Yes	No	1	0	0	0	0	0	0	0	0	0	1	1	0	0	0	0
31/08/2021	PMH310811	PMH	Male	27	Tertiary	Single	Christian	Doctor	0-5	More than 10000	No	No	None	No	No	No	No	No	No	No	No	No	None	No	No	Yes	Yes	Yes	No	No	No	No	Yes	1	0	0	0	0	0	0	0	0	0	0	0	0	0	0	0
31/08/2021	PMH310812	PMH	Female	25	Tertiary	Married	Christian	Nurse	0-5	More than 10000	No	No	None	No	No	No	No	No	No	No	No	Yes	Headache(severe)	Yes	No	No	No	Yes	No	No	No	Yes	No	0	0	0	0	1	0	0	0	0	0	0	0	0	0	0	1
1/09/2021	PMH1091	PMH	Male	36	Tertiary	Single	Christian	Nurse	11-15years	More than 10000	No	No	None	No	No	No	No	No	No	No	No	No	None	Yes	Yes	Yes	No	Yes	Yes	No	No	Yes	No	1	3	3	0	0	0	0	0	0	0	0	0	0	0	0	0
1/09/2021	PMH1092	PMH	Female	32	Secondary	Single	None	Security	0-5	2001-5000	No	No	None	No	No	No	No	No	No	No	No	Yes	Investigation of flu- like symptoms	Yes	No	No	No	No	Yes	Yes	No	Yes	Yes	0	0	0	0	0	0	0	0	0	0	0	0	0	0	0	0
1/09/2021	PMH1093	PMH	Male	35	Secondary	Single	None	Security	16-20	2001-5000	Yes	No	None	No	No	No	No	No	No	No	No	Yes	Routine Testing	Yes	No	No	No	Yes	Yes	No	No	Yes	No	0	0	0	0	0	0	0	0	0	0	0	0	0	0	0	0
1/09/2021	PMH1094	PMH	Male	25	Secondary	Single	Christian	Security	More than 20	Less than 2000	No	No	None	No	No	No	No	No	No	No	No	No	None	No	Yes	No	Yes	No	No	No	No	No	No	0	1	0	0	0	0	0	0	1	0	1	0	1	1	0	1
1/09/2021	PMH1095	PMH	Female	47	Secondary	Single	Christian	Cleaner	6-10 years	Less than 2000	No	Yes	High Blood	Yes	No	No	No	No	Yes	Yes	No	No	None	No	No	No	No	Yes	No	Yes	No	Yes	No	2	0	1	0	0	1	0	0	0	0	0	0	0	1	0	0
1/09/2021	PMH1096	PMH	Female	37	Secondary	Married	Christian	Cleaner	9 months	Less than 2000	No	Yes	Hiv	Yes	No	Yes	No	No	No	Yes	No	No	None	No	No	No	No	Yes	Yes	Yes	No	Yes	No	1	0	0	0	0	0	0	0	0	0	0	0	0	0	0	0
1/09/2021	PMH1097	PMH	Male	24	Tertiary	Single	Christian	HCA/ Auxiliary	0-5	2001-5000	No	No	None	No	No	No	No	No	No	No	No	No	None	No	No	Yes	No	Yes	Yes	Yes	Yes	Yes	Yes	0	2	1	1	0	0	1	2	0	3	2	0	2	2	1	1
1/09/2021	PMH1098	PMH	Female	24	Tertiary	Single	Christian	Nurse	0-5	More than 10000	Yes	No	None	No	No	No	No	No	No	No	No	Yes	Routine Testing	Yes	No	No	Yes	Yes	No	No	No	No	No	3	2	2	1	1	1	1	1	0	0	0	0	0	1	1	0
1/09/2021	PMH1099	PMH	Female	24	Tertiary	Single	Christian	Nurse	0-5	More than 10000	No	No	None	No	No	No	No	No	No	No	No	Yes	Investigation of flu- like symptoms	Yes	No	No	Yes	Yes	Yes	No	No	Yes	Yes	1	0	0	0	0	1	0	1	0	0	0	0	1	2	0	1
1/09/2021	PMH10910	PMH	Male	27	Tertiary	Single	Christian	Nurse	0-5	5001-10000	No	No	None	No	No	No	No	No	No	No	No	Yes	Routine Testing	Yes	No	No	No	Yes	No	No	No	Yes	No	0	1	1	0	0	0	0	0	1	0	0	0	1	1	1	1
1/09/2021	PMH10911	PMH	Male	33	Tertiary	Single	Christian	Doctor	6-10 years	More than 10000	Yes	No	None	No	No	No	Yes	No	No	No	No	Yes	Investigation of flu- like symptoms	Yes	No	No	No	Yes	Yes	No	No	Yes	No	0	1	0	0	0	0	0	0	0	0	0	0	0	0	0	0
2021-01-09	SKMTH174	SKMTH	Female	34	Secondary	Married	Christian	Cleaner	0-5	Less than 2000	Yes	No	None	No	No	No	No	No	No	No	No	Yes	Investigation for flue like symptoms	Yes	No	No	Yes	No	No	No	No	No	No	1	0	0	0	0	0	0	1	0	0	1	1	0	1	0	1
	SKMTH175	SKMTH	Male	22	Secondary	Single	Christian	Cleaner	0-5	Less than 2000	No	No	None	No	No	No	No	No	No	No	No	Yes	Contact Tracing	No	No	Yes	Yes	Yes	Yes	No	No	Yes	No	0	0	1	0	0	0	0	0	0	0	1	0	0	0	1	1
	SKMTH176	SKMTH	Female	36	Tertiary	Married	Christian	HCA/ Auxiliary	0-5	5001-10000	No	No	None	No	No	No	No	No	No	No	No	No	None	No	No	No	No	No	Yes	No	No	Yes	No	0	0	1	0	0	0	0	0	0	0	0	0	0	2	0	0
	SKMTH177	SKMTH	Male	50	Tertiary	Married	Muslim	Dr	11-15years	More than 10000	No	yes	Hypertension	Yes	No	No	No	No	No	No	No	Yes	Investigation of flue like symptoms	Yes	No	No	No	Yes	No	No	No	No	No	0	0	0	1	0	0	1	0	0	0	0	0	0	0	0	0
	SKMTH178	SKMTH	Female	37	Primary	Single	Christian	Cleaner	0-5	Less than 2000	No	No	None	No	No	No	No	No	No	No	No	No	None	No	No	No	No	No	No	No	No	No	No	0	0	0	0	0	0	0	0	0	0	0	0	0	0	0	0
	SKMTH179	SKMTH	Female	40	Secondary	Single	Christian	Cleaner	0-5	Less than 2000	No	No	None	No	No	No	No	No	No	No	No	Yes	Contact Tracing	No	No	No	No	No	No	No	No	No	No	0	0	0	0	0	0	0	0	1	1	1	0	0	0	0	0
2021-02-09	SKMTH180	SKMTH	Male	30	Tertiary	Married	Christian	Dr	0-5	More than 10000	No	No	None	No	No	No	No	No	No	No	No	Yes	Investigation of flue like symptoms	No	No	No	No	Yes	Yes	Yes	No	No	No	0	0	0	0	0	0	0	0	0	0	0	0	0	0	0	0
	SKMTH181	SKMTH	Female	43	Primary	Single	Christian	Cleaner	0-5	Less than 2000	No	No	None	No	No	No	No	No	No	No	No	Yes	Contact Tracing	No	No	No	No	No	Yes	No	No	Yes	Yes	1	0	0	0	3	3	0	0	0	0	0	0	0	0	0	0
	SKMTH182	SKMTH	Female	58	Secondary	Single	Christian	Cleaner	0-5	Less than 2000	No	Yes	None	No	No	No	No	No	No	No	Yes	Yes	Contact Tracing	No	No	No	No	No	No	Yes	No	No	No	1	1	0	0	2	1	0	1	3	1	2	1	1	3	0	3
	SKMTH183	SKMTH	Female	48	Secondary	Married	Christian	Cleaner	0-5	Less than 2000	No	No	None	No	No	No	No	No	No	No	No	No	None	No	No	NN	Yes	No	No	No	No	Yes	No	1	0	1	0	0	0	0	0	0	1	2	0	2	0	0	0
	SKMTH184	SKMTH	Female	31	Secondary	Single	Christian	Cleaner	0-5	Less than 2000	Yes	Yes	HIV	Yes	No	No	No	No	No	Yes	No	Yes	Investigation of flue like symptoms	No	Yes	No	No	Yes	No	No	Yes	No	No	1	1	0	0	2	1	0	1	3	1	2	1	1	3	0	3
	SKMTH185	SKMTH	Female	23	Tertiary	Single	Christian	Nurse	0-5	More than 10000	Yes	No	None	No	No	No	No	No	No	No	No	Yes	Investigation of flue like symptoms	Yes	No	No	Yes	Yes	No	No	No	No	Yes	1	3	1	0	0	1	0	1	0	0	0	0	0	1	0	1
	SKMTH186	SKMTH	Male	30	Tertiary	Single	Christian	Nurse	0-5	5001-10000	No	No	None	No	No	No	No	No	No	No	No	No	None	No	Yes	Yes	Yes	No	Yes	Yes	Yes	Yes	Yes	0	0	0	0	0	0	0	0	0	0	0	0	0	0	0	0
2/09/2021	PMH2091	PMH	Male	34	Tertiary	Single	Christian	Nurse	11-15 years	More than 10000	No	No	None	No	No	No	No	No	No	No	No	No	None	No	Yes	Yes	No	Yes	Yes	No	No	Yes	Yes	0	1	1	0	0	0	0	0	0	0	1	0	0	0	0	0
2/09/2021	PMH2092	PMH	Female	25	Tertiary	Single	Christian	Nurse	0-5	More than 10000	No	No	None	No	No	No	Yes	No	No	No	No	Yes	Routine Testing	Yes	No	N	Yes	Yes	Yes	No	No	Yes	No	0	0	1	0	0	2	0	1	1	2	1	0	0	1	0	0
2/09/2021	PMH2093	PMH	Male	31	Secondary	Single	None	HCA/ Auxiliary	0-5	Less than 2000	No	No	None	No	No	No	No	No	No	No	No	No	None	No	Yes	Yes	No	No	No	No	No	Yes	No	2	0	0	0	0	2	0	0	1	0	3	0	3	2	0	1
2/09/2021	PMH2094	PMH	Female	28	Secondary	Single	Christian	Cleaner	0-5	Less than 2000	No	No	None	No	No	No	No	No	No	No	No	No	None	No	No	No	No	Yes	No	No	No	Yes	No	0	3	2	0	3	2	3	0	0	2	3	0	0	2	0	1
2/09/2021	PMH2095	PMH	Male	40	Secondary	Married	Christian	HCA/ Auxiliary	More than 20	2001-5000	No	No	None	No	No	Yes	Yes	No	No	No	No	Yes	Contact Tracing	Yes	No	No	No	Yes	No	Yes	Yes	Yes	Yes	3	0	2	2	1	2	0	3	3	1	3	3	3	3	0	1
2/09/2021	PMH2096	PMH	Female	25	Secondary	Single	Christian	Cleaner	0-5	Less than 2000	Yes	No	None	No	No	No	No	No	No	No	No	No	None	No	No	No	No	No	Yes	No	No	Yes	No	1	0	0	0	0	0	0	0	1	0	0	0	1	0	0	0
2/09/2021	PMH2097	PMH	Male	33	Tertiary	Single	Christian	Hospital orderly	0-5	Less than 2000	No	No	None	No	No	No	No	No	No	No	No	No	None	No	No	Yes	No	Yes	Yes	Yes	No	Yes	Yes	0	0	2	2	1	2	0	0	2	0	0	0	1	0	1	2
2/09/2021	PMH2098	PMH	Male	20	Secondary	Single	None	Cleaner	0-5	Less than 2000	No	No	None	No	No	No	No	No	No	No	No	No	None	Yes	Yes	Yes	No	No	No	No	No	No	No	0	0	0	0	0	0	0	0	0	0	0	0	0	0	0	0
2/09/2021	PMH2099	PMH	Female	38	Tertiary	Married	Christian	Doctor	0-5	More than 10000	No	No	None	No	No	No	No	No	No	No	No	Yes	Investigation of flue like symptoms	Yes	No	Yes	No	Yes	No	No	No	Yes	Yes	1	0	1	0	0	1	0	1	1	0	1	0	0	1	0	0
2/09/2021	PMH20910	PMH	Male	24	Tertiary	Single	Christian	HCA/ Auxiliary	0-5	Less than 2000	Yes	No	None	No	No	Yes	No	No	No	No	No	Yes	Routine Testing	Yes	No	Yes	No	No	Yes	Yes	No	Yes	No	2	0	2	0	3	3	0	3	3	0	3	3	3	3	3	2
3/09/2021	PMH3091	PMH	Male	21	Secondary	Single	None	Security	0-5	2001-5000	No	No	None	No	No	No	No	No	No	No	No	No	None	No	No	No	No	Yes	Yes	No	No	Yes	No	0	0	0	0	1	0	0	0	0	0	0	0	3	3	0	0
3/09/2021	PMH3092	PMH	Female	28	Secondary	Single	Christian	Security	0-5	2001-5000	No	No	None	No	No	No	No	No	No	No	No	No	None	No	No	No	Yes	No	Yes	No	No	Yes	No	1	0	0	0	1	0	0	0	0	1	1	0	0	0	0	0
3/09/2021	PMH3093	PMH	Female	21	Secondary	Single	None	Security	0-5	2001-5000	No	No	None	No	No	No	No	No	No	No	No	No	None	No	No	No	Yes	No	Yes	No	No	No	Yes	1	0	0	2	1	0	0	0	0	0	0	0	0	0	0	0
3/09/2021	PMH3094	PMH	Female	27	Tertiary	Single	Christian	HCA/ Auxiliary	0-5	2001-5000	No	No	None	No	No	No	No	Yes	No	No	No	No	None	No	No	No	No	No	Yes	No	No	Yes	No	2	0	0	2	0	0	0	1	1	0	0	1	0	0	1	0
3/09/2021	PMH3095	PMH	Female	35	Tertiary	Single	Christian	HCA/ Auxiliary	11-15 years	5001-10000	Yes	No	None	No	No	Yes	No	No	No	No	No	Yes	Contact Tracing	Yes	No	No	No	Yes	Yes	No	No	Yes	Yes	0	0	0	1	0	0	0	0	0	0	1	1	3	3	0	3
3/09/2021	PMH3096	PMH	Male	21	Tertiary	Single	Christian	HCA/ Auxiliary	0-5	Less than 2000	No	No	None	No	No	No	No	No	No	No	No	Yes	Investigation of flue like symptoms	Yes	Yes	Yes	No	No	No	No	No	Yes	No	0	1	0	0	0	0	0	0	0	0	0	0	2	3	0	0
3/09/2021	PMH3097	PMH	Female	20	Tertiary	Single	Christian	HCA/ Auxiliary	0-5	Less than 2000	Yes	No	None	No	No	No	Yes	Yes	No	No	No	No	None	Yes	No	No	Yes	Yes	No	No	No	Yes	No	1	0	1	0	0	1	0	1	3	0	0	1	2	2	1	3
3/09/2021	PMH3098	PMH	Female	20	Tertiary	Single	Christian	HCA/ Auxiliary	0-5	Less than 2000	No	No	None	No	No	No	Yes	No	No	No	No	Yes	Investigation of flue like symptoms	Yes	No	No	No	Yes	No	No	No	No	No	1	0	0	0	0	1	0	0	1	1	0	0	1	1	0	1
3/09/2021	PMH3099	PMH	Female	33	Tertiary	Single	Christian	HCA/ Auxiliary	0-5	2001-5000	Yes	No	None	No	No	No	No	No	No	No	No	Yes	Routine Testing	Yes	No	No	Yes	Yes	No	No	Yes	Yes	Yes	2	0	1	2	0	3	2	3	3	2	3	3	3	3	3	3
3/09/2021	PMH30910	PMH	Female	26	Tertiary	Single	Christian	HCA/ Auxiliary	0-5	2001-5000	Yes	No	None	No	No	No	Yes	No	No	No	No	No	None	Yes	No	Yes	Yes	Yes	No	Yes	Yes	Yes	Yes	1	1	2	1	1	2	0	1	1	0	1	0	1	2	0	0
3/09/2021	PMH30911	PMH	Male	43	Tertiary	Single	Christian	Nurse	12-20 years	More than 10000	No	Yes	Hypertension	Yes	No	No	No	No	Yes	No	No	No	None	No	No	Yes	No	Yes	No	Yes	No	No	No	0	0	0	0	0	0	0	0	0	0	0	0	0	3	0	0
2021-03-09	SKMTH187	SKMTH	Female	34	Tertiary	Married	Christian	Nurse	11-15YEARS	More than 10000	No	No	None	No	No	No	No	No	No	No	No	Yes	Contact Tracing	Yes	No	No	No	Yes	No	No	No	Yes	Yes	0	0	1	0	1	2	0	2	2	0	2	2	0	0	0	0
	SKMTH188	SKMTH	Male	42	Tertiary	Single	Christian	Nurse	11-15YEARS	More than 10000	Yes	yes	None	No	No	No	No	No	No	No	No	Yes	Investigation of flue like symptoms	Yes	Yes	Yes	No	Yes	Yes	No	No	Yes	Yes	0	1	0	0	0	0	0	0	1	1	2	0	0	0	0	0
	SKMTH189	SKMTH	Female	27	Tertiary	Single	Christian	Nurse	0-5	More than 10000	No	No	None	No	No	No	No	No	No	No	No	Yes	Routine Testing	No	No	Yes	No	Yes	No	No	No	No	No	1	1	1	2	1	2	0	0	0	0	0	0	0	1	0	0
	SKMTH190	SKMTH	Male	32	Tertiary	Single	Christian	HCA/ Auxiliary	6-10years	5001-10000	Yes	No	None	No	No	No	No	No	No	No	No	Yes	Routine Testing	No	Yes	Yes	No	No	Yes	Yes	No	No	Yes	1	2	0	0	0	0	1	2	0	0	0	0	0	3	0	0
	SKMTH191	SKMTH	Male	40	Tertiary	Single	Christian	Nurse	6-10years	More than 10000	Yes	No	None	No	No	No	No	No	No	No	No	Yes	Routine Testing	Yes	Yes	Yes	No	No	No	No	No	No	No	0	0	0	1	0	2	2	2	2	0	0	0	0	1	1	0
2021-06-09	SKMTH194	SKMTH	Male	39	Tertiary	Married	Christian	Nurse	6-10years	More than 10000	No	No	None	No	No	No	No	No	No	No	No	No	None	No	No	No	No	No	No	No	No	No	No	0	0	0	0	0	0	0	0	0	0	0	0	0	0	0	0
	SKMTH192	SKMTH	Female	30	Secondary	Single	Christian	Cleaner	0-5	Less than 2000	Yes	Yes	Asthma	No	No	No	No	Yes	No	No	No	Yes	Investigation of flue like symptoms	Yes	No	Yes	No	No	Yes	Yes	Yes	Yes	Yes	0	0	0	0	0	0	0	0	0	0	0	0	0	0	0	0
	SKMTH195	SKMTH	Male	47	Tertiary	Married	Christian	Nurse	11-15YEARS	More than 10000	Yes	No	None	No	No	No	No	No	No	No	No	Yes	Routine Testing	Yes	Yes	Yes	Yes	Yes	No	No	No	No	Yes	1	0	0	0	0	0	2	3	1	2	0	0	0	0	0	0
	SKMTH193	SKMTH	Female	29	Tertiary	Single	Christian	HCA/ Auxiliary	0-5	5001-1000	Yes	No	None	Yes	Yes	Yes	Yes	No	No	No	No	No	None	No	No	Yes	No	No	No	No	No	No	Yes	0	0	0	0	0	0	0	1	1	0	0	0	0	0	0	0
	SKMTH196	SKMTH	Female	45	Primary	Divorced	Christian	Cleaner	0-5	Less than 2000	No	No	None	No	No	No	No	No	No	No	No	No	None	No	No	No	No	No	No	No	No	No	No	0	0	0	0	0	0	0	0	0	0	0	0	0	0	0	0
	SKMTH197	SKMTH	Female	30	Tertiary	Married	Christian	Nurse	0-5	More than 10000	Yes	No	None	No	No	No	No	No	No	No	No	Yes	Routine Testing	No	No	No	No	No	No	No	No	No	Yes	0	0	0	1	0	0	0	0	1	0	0	0	0	0	0	0
6/09/2021	PMH6091	PMH	Female	32	Tertiary	Married	Christian	HCA/ Auxiliary	0-5	5001-10000	Yes	No	None	No	No	No	No	No	No	No	No	No	None	Yes	No	N	No	Yes	Yes	No	No	No	No	0	0	0	0	1	1	0	0	0	0	0	1	0	0	0	0
6/09/2021	PMH6092	PMH	Female	32	Tertiary	Single	Christian	HCA/ Auxiliary	6-10 years	5001-10000	No	Yes	HIV	Yes	No	No	No	No	No	Yes	No	Yes	Contact Tracing	Yes	No	N	No	Yes	Yes	No	No	No	No	0	0	0	0	0	0	0	0	0	0	0	0	0	0	0	0
6/09/2021	PMH6093	PMH	Female	41	Secondary	Single	Christian	Cleaner	0-5	Less than 2000	No	Yes	HIV	Yes	No	Yes	No	No	No	Yes	No	No	None	No	No	No	No	No	No	No	No	No	Yes	0	0	0	0	0	0	0	0	0	0	1	0	1	0	0	0
6/09/2021	PMH6094	PMH	Female	27	Tertiary	Single	Christian	HCA/ Auxiliary	0-5	2001-5000	Yes	No	None	No	No	No	No	No	No	No	No	No	None	No	No	N	No	Yes	No	No	No	Yes	No	0	0	0	0	0	0	0	0	0	0	0	0	0	0	0	0
6/09/2021	PMH6095	PMH	Female	42	Secondary	Single	Christian	Cleaner	6-10 years	Less than 2000	Yes	yes	HIV	Yes	No	No	No	No	No	Yes	No	No	None	No	No	Yes	No	No	Yes	No	No	Yes	Yes	0	0	0	1	0	0	0	0	0	0	0	0	0	0	0	0
6/09/2021	PMH6096	PMH	Female	32	Tertiary	Married	Christian	Nurse	6-10years	More than 10000	No	Yes	Migrane	Yes	No	No	No	No	No	No	No	No	None	No	No	N	No	Yes	No	No	No	No	No	0	0	0	0	2	1	0	0	0	2	2	1	1	0	0	0
6/09/2021	PMH6097	PMH	Male	32	Tertiary	Married	Christian	HCA/ Auxiliary	0-5	5001-10000	No	No	None	No	No	No	No	No	No	No	No	No	None	No	No	No	Yes	Yes	No	No	No	No	No	0	0	0	0	0	0	0	0	0	0	0	0	0	0	0	0
6/09/2021	PMH6098	PMH	Male	32	Tertiary	Single	Christian	HCA/ Auxiliary	6-10years	5001-10000	No	No	None	No	No	No	No	No	No	No	No	Yes	Routine Testing	Yes	No	N	No	No	No	No	No	No	No	0	0	0	0	0	0	0	0	0	0	0	1	0	0	0	0
6/09/2021	PMH6099	PMH	Female	47	Primary	Single	None	Security	0-5	2001-5000	No	No	None	No	No	No	No	No	No	No	No	No	None	No	No	Yes	No	No	No	No	No	Yes	No	0	0	0	0	0	0	0	0	0	0	0	0	0	0	0	0
7/09/2021	PMH7091	PMH	Female	36	Secondary	Single	Christian	Cleaner	0-5	Less than 2000	Yes	No	None	No	No	No	No	No	No	No	No	No	None	No	No	Yes	No	Yes	Yes	No	No	Yes	Yes	0	0	0	0	0	0	0	0	0	0	0	0	0	0	0	0
7/09/2021	PMH7092	PMH	Male	24	Tertiary	Single	Christian	Nurse	0-5	5001-10000	Yes	No	None	No	No	No	No	No	No	No	No	No	None	No	Yes	Yes	No	Yes	Yes	Yes	No	Yes	No	2	1	0	0	0	2	0	1	1	0	3	2	1	2	1	0
7/09/2021	PMH7093	PMH	Male	26	Tertiary	Single	Christian	Nurse	0-5	More than 10000	Yes	No	None	No	No	No	No	No	No	No	No	Yes	Routine Testing	Yes	No	Yes	No	Yes	Yes	Yes	No	Yes	No	2	2	1	0	1	2	2	1	1	3	1	1	2	3	1	1
7/09/2021	PMH7094	PMH	Female	27	Tertiary	Single	Christian	Nurse	0-5	More than 10000	No	No	None	No	No	No	No	No	No	No	No	Yes	Routine Testing	Yes	No	Yes	No	No	No	No	No	No	Yes	0	1	0	1	0	2	0	0	0	0	0	1	1	0	2	2
7/09/2021	PMH7095	PMH	Female	42	Tertiary	Single	Christian	Nurse	12-20 years	More than 10000	No	No	None	No	No	No	No	No	No	No	No	Yes	Routine Testing	No	No	No	Yes	Yes	No	No	No	No	No	0	1	2	0	0	0	0	3	2	0	0	0	2	1	0	0
7/09/2021	PMH7096	PMH	Female	22	Tertiary	Single	Christian	Nurse	0-5	5001-10000	Yes	No	None	No	No	No	No	No	No	No	No	Yes	Investigation of flue like symptoms	Yes	No	N	No	Yes	Yes	No	No	No	No	1	3	1	2	1	1	1	2	1	1	1	1	1	0	3	0
7/09/2021	PMH7097	PMH	Female	24	Tertiary	Single	Christian	Nurse	0-5	5001-10000	No	No	None	No	No	No	No	No	No	No	No	No	None	No	No	Yes	No	Yes	No	No	No	Yes	No	3	3	1	2	0	2	2	1	1	2	2	3	3	3	3	2
7/09/2021	PMH7098	PMH	Male	25	Tertiary	Married	Christian	Nurse	0-5	More than 10000	Yes	No	None	No	No	No	No	No	No	No	No	Yes	Routine Testing	Yes	No	Yes	No	No	No	No	No	No	No	0	2	1	2	1	1	0	2	1	0	0	0	0	0	0	0
7/09/2021	PMH7099	PMH	Female	22	Tertiary	Single	Christian	Nurse	0-5	5001-10000	No	No	None	No	No	No	No	No	No	No	No	No	None	No	No	N	No	Yes	Yes	No	No	No	No	0	0	0	0	0	0	0	0	0	0	0	0	0	0	0	0
2021-07-09	SKMTH198	SKMTH	Female	29	Secondary	Single	Christian	Security	0-5	2001-5000	No	yes	Asthma	Yes	No	No	No	Yes	No	No	No	No	None	No	No	No	No	No	No	No	No	Yes	No	0	0	0	1	0	0	0	0	0	0	0	0	0	0	0	0
	SKMTH199	SKMTH	Female	32	Tertiary	Single	Christian	HCA/ Auxiliary	0-5	5001-10000	No	No	None	No	No	No	No	No	No	No	No	Yes	Medicals	Yes	No	No	No	Yes	Yes	No	No	No	Yes	0	0	0	0	0	0	0	0	0	0	0	1	0	1	0	0
	SKMTH200	SKMTH	Female	40	Tertiary	Divorced	Christian	Nurse	0-5	More than 10000	No	No	None	No	No	No	No	No	No	No	No	Yes	Contact Tracing	Yes	No	Yes	No	Yes	Yes	Yes	No	Yes	Yes	0	0	0	0	0	0	0	0	0	0	0	0	1	0	0	0
	SKMTH201	SKMTH	Male	21	Secondary	Single	Christian	Security	0-5	2001-5000	No	No	None	No	No	No	No	No	No	No	No	Yes	Contact Tracing	Yes	No	Yes	No	Yes	No	No	No	Yes	Yes	2	0	0	0	0	2	0	1	0	0	1	0	0	0	0	0
	SKMTH202	SKMTH	Female	39	Secondary	Single	Christian	Security	0-5	2001-5000	No	No	None	No	No	Yes	No	No	No	No	No	No	None	No	No	No	No	Yes	Yes	No	No	No	No	0	0	0	0	0	0	0	0	0	0	0	0	0	0	0	0
2021-08-09	SKMTH203	SKMTH	Female	30	Secondary	Single	Christian	Security	0-5	2001-5000	No	No	None	No	No	No	No	No	No	No	No	No	None	No	No	No	No	No	Yes	Yes	No	No	Yes	0	0	0	0	0	0	0	0	0	0	0	0	0	0	0	0
	SKMTH204	SKMTH	Male	23	Tertiary	Single	Muslim	Nurse	0-5	More than 10000	Yes	No	None	No	No	No	No	No	No	No	No	Yes	Contact Tracing	No	No	Yes	No	Yes	No	No	No	No	No	3	0	2	0	0	3	0	0	0	3	3	0	0	1	3	1
	SKMTH205	SKMTH	Female	27	Tertiary	Married	Christian	HCA/ Auxiliary	0-5	5001-10000	No	No	None	Yes	Yes	No	No	No	No	No	No	Yes	Investigation of flue like symptoms	Yes	No	No	No	No	No	No	No	No	Yes	1	0	0	1	0	0	0	0	1	1	0	0	0	0	0	0
	SKMTH206	SKMTH	Male	33	Tertiary	Single	Christian	HCA/ Auxiliary	0-5	5001-10000	No	No	None	No	No	No	Yes	No	No	No	No	Yes	Contact Tracing	Yes	No	No	Yes	No	No	Yes	No	No	No	0	1	0	0	0	0	0	0	0	0	0	2	1	1	0	0
8/09/2021	PMH8091	PMH	Female	38	Tertiary	Married	Christian	HCA/ Auxiliary	0-5	2001-5000	Yes	Yes	Cancer	Yes	No	Yes	No	No	No	No	Yes	Yes	Contact Tracing	Yes	No	No	No	Yes	Yes	No	No	No	Yes	1	3	2	1	2	1	2	2	1	3	2	3	2	2	3	2
	PMH8092	PMH	Male	25	Tertiary	Single	Christian	Nurse	0-5	5001-10000	No	No	None	No	No	No	Yes	No	No	No	No	No	None	Yes	No	No	No	No	No	Yes	No	No	Yes	0	0	0	0	0	0	0	0	0	0	0	0	1	0	0	0
	PMH8093	PMH	Female	24	Tertiary	Single	Christian	Nurse	0-5	50001-10000	No	No	None	No	No	No	No	No	No	No	No	No	None	No	No	No	No	Yes	No	No	No	No	No	1	2	1	0	1	2	1	2	2	0	1	1	2	2	1	0
	PMH8094	PMH	Female	26	Secondary	Single	Christian	Cleaner	0-5	Less than 2000	Yes	No	None	No	No	No	No	No	No	No	No	No	None	No	No	No	No	No	No	No	No	Yes	No	1	0	0	0	0	0	1	1	0	0	0	1	2	1	0	2
	PMH8095	PMH	Male	54	Tertiary	Married	None	Nurse	More than 20	5001-10000	No	Yes	Hypertension	Yes	No	No	No	No	Yes	Yes	No	No	None	No	No	No	No	Yes	Yes	No	No	Yes	Yes	1	0	1	0	0	2	0	0	0	3	0	0	0	0	0	0
	PMH8096	PMH	Female	29	Tertiary	Married	Christian	HCA/ Auxiliary	11-15 years	2001-5000	Yes	No	None	No	No	No	Yes	No	No	No	No	Yes	Routine Testing	Yes	No	No	Yes	Yes	Yes	No	No	Yes	Yes	1	1	0	0	2	3	0	3	3	1	3	2	1	3	0	0
9/09/2021	PMH9091	PMH	Male	27	Primary	Single	None	Porter	0-5	Less than 2000	No	No	None	No	No	No	No	No	No	No	No	No	None	No	Yes	Yes	No	No	Yes	No	No	Yes	No	0	0	0	0	2	3	0	0	3	2	0	3	2	3	0	0
	PMH9092	PMH	Female	34	Tertiary	Single	Christian	Nurse	11-15 years	More than 10000	No	No	None	No	No	No	No	No	No	No	No	Yes	Investigation of flue like symptoms	Yes	No	No	No	Yes	No	No	No	Yes	No	0	0	0	0	0	0	0	0	0	0	0	0	0	0	0	0
	PMH9093	PMH	Female	24	Tertiary	Single	Muslim	Nurse	0-5	More than 10000	No	No	None	No	No	No	No	No	No	No	No	No	None	No	No	No	Yes	Yes	No	No	No	Yes	Yes	1	3	0	0	0	0	0	1	0	0	0	0	0	1	0	0
	PMH9094	PMH	Male	23	Tertiary	Single	Muslim	Porter	0-5	Less than 2000	Yes	No	None	No	No	Yes	Yes	Yes	No	No	No	No	None	No	Yes	Yes	No	Yes	No	Yes	No	No	Yes	3	2	1	0	0	3	0	1	1	0	0	0	3	3	0	1
	PMH9095	PMH	Male	27	Tertiary	Single	None	Nurse	0-5	More than 10000	Yes	No	None	No	No	No	No	No	No	No	No	Yes	Investigation of flue like symptoms	Yes	No	Yes	No	Yes	Yes	No	No	Yes	Yes	3	2	2	0	1	2	1	2	2	2	2	1	1	2	1	1
2021-09-09	SKMTH207	SKMTH	Male	38	Tertiary	Single	Christian	HCA/ Auxiliary	12-20years	5001-100000	No	No	None	No	No	No	No	No	No	No	No	No	None	No	Yes	No	Yes	No	No	No	No	No	No	0	0	0	0	0	0	0	0	0	0	1	1	0	0	0	0
	SKMTH208	SKMTH	Male	37	Tertiary	Single	Christian	Dr	0-5	More than 10000	No	No	None	No	No	No	No	No	No	No	No	No	None	No	No	No	No	No	No	No	No	No	No	0	1	0	0	0	0	0	0	0	0	0	0	0	1	0	0
	SKMTH209	SKMTH	Male	27	Tertiary	Single	Christian	Nurse	0-5	More than 10000	No	No	None	No	No	No	No	No	No	No	No	No	None	No	Yes	Yes	Yes	Yes	No	No	Yes	No	No	0	0	0	0	0	0	0	0	0	0	0	0	0	0	0	0
	SKMTH210	SKMTH	Female	32	Tertiary	Single	Christian	HCA/ Auxiliary	0-5	5001-10000	No	No	None	No	No	No	No	No	No	No	No	Yes	Routine Testing	Yes	No	No	No	Yes	No	No	No	No	No	0	0	1	1	0	0	0	0	0	1	0	2	0	3	0	1
	SKMTH211	SKMTH	Female	31	Tertiary	Single	Christian	Dr	0-5	More than 10000	No	No	None	No	No	No	No	No	No	No	No	Yes	Routine Testing	No	No	No	No	No	No	No	No	No	No	0	0	0	0	0	0	0	0	0	0	0	0	0	0	0	0
	SKMTH212	SKMTH	Female	35	Tertiary	Single	Christian	HCA/ Auxiliary	0-5	5001-10000	Yes	No	None	No	No	No	No	No	No	No	No	Yes	Routine Testing	No	Yes	No	Yes	Yes	Yes	Yes	No	Yes	Yes	1	1	1	1	0	1	0	0	1	0	1	0	0	1	0	0
2021-07-09	BLCK8 01	BLCK8	Female	28	Tertiary	Single	Christian	HCA/ Auxiliary	0-5	5001-10000	Yes	No	None	No	No	Yes	Yes	No	No	No	No	Yes	Routine Testing	Yes	No	No	Yes	Yes	Yes	No	No	No	Yes	3	1	0	0	0	2	3	2	3	1	1	0	0	0	0	1
	BLCK8 02	BLCK8	Female	39	Secondary	Married	Christian	Health Techinical Officer	0-5	5001-10000	No	No	None	No	No	No	No	No	No	No	No	No	None	No	No	No	No	No	No	No	No	No	No	0	0	0	0	0	0	0	0	0	0	0	0	0	0	0	0
	BLCK8 03	BLCK8	Male	24	Tertiary	Single	Christian	HCA/ Auxiliary	0-5	5001-10000	No	No	None	No	No	No	No	No	No	No	No	No	None	No	No	Yes	No	No	No	Yes	No	No	No	0	0	0	0	0	0	0	0	0	0	0	0	0	0	0	0
	BLCK8 04	BLCK8	Female	26	Tertiary	Single	Christian	health Educator	6-10years	5001-10000	No	yes	Anemia	Yes	No	No	Yes	No	No	No	No	Yes	Investigation of flue like symptoms	Yes	No	No	No	No	No	No	No	No	Yes	1	1	0	0	0	0	0	0	0	0	1	1	1	1	0	0
	BLCK8 05	BLCK8	Female	23	Tertiary	Single	Christian	Nurse	0-5	More than 10000	No	No	None	No	No	No	Yes	No	No	No	No	No	None	No	No	No	No	No	Yes	No	No	Yes	No	3	0	2	2	2	2	0	1	2	0	2	0	1	1	0	1
	BLCK8 06	BLCK8	Male	23	Tertiary	Single	Christian	Nurse	0-5	More than 10000	No	No	None	No	No	No	No	No	No	No	No	Yes	Investigation of flue like symptoms	No	No	Yes	Yes	Yes	No	No	No	No	Yes	2	1	2	0	1	0	0	1	2	1	2	2	1	1	0	1
	BLCK8 07	BLCK8	Female	27	Tertiary	Married	Christian	Nurse	0-5	More than 10000	No	No	None	No	No	No	No	No	No	No	No	Yes	Routine Testing	Yes	No	No	Yes	Yes	No	No	No	No	No	0	0	0	0	0	0	0	0	0	0	0	0	0	0	2	0
	BLCK8 08	BLCK8	Male	24	Tertiary	Single	Christian	Nurse	0-5	More than 10000	No	No	None	No	No	No	No	No	No	No	No	No	None	No	No	No	No	Yes	Yes	No	No	Yes	No	0	0	0	0	0	1	0	0	0	0	0	0	0	1	0	0
	BLCK8 09	BLCK8	Female	22	Tertiary	Single	Christian	Nurse	0-5	More than 10000	No	No	None	No	No	No	No	No	No	No	No	Yes	Investigation of flue like symptoms	Yes	No	No	No	No	No	No	No	No	Yes	2	0	0	0	0	0	0	0	0	0	1	0	0	0	0	0
	BLCK8 10	BLCK8	Female	21	Tertiary	Single	Christian	Nurse	0-5	More than 10000	No	No	None	No	No	Yes	Yes	No	No	No	No	Yes	Routine Testing	Yes	No	No	Yes	Yes	Yes	No	No	No	Yes	3	0	0	0	0	0	0	0	0	0	1	0	0	0	0	0
	BLCK8 11	BLCK8	Male	29	Tertiary	Single	Christian	Dr	0-5	More than 10000	No	No	None	No	No	No	No	No	No	No	No	No	None	No	No	No	Yes	Yes	Yes	No	Yes	No	Yes	2	1	1	2	0	0	0	2	0	3	1	0	1	1	0	1
	BLCK8 12	BLCK8	Male	26	Tertiary	Single	Christian	Public Health	0-5	More than 10000	Yes	No	None	No	No	No	Yes	No	No	No	No	No	None	No	No	Yes	No	No	Yes	Yes	No	No	Yes	1	0	0	0	0	0	0	0	1	0	1	1	1	1	1	0
	BLCK8 13	BLCK8	Female	44	Secondary	Single	Christian	Cleaner	0-5	2001-5000	No	yes	High blood	Yes	No	No	No	No	No	No	No	Yes	Routine Testing	Yes	No	No	No	No	Yes	Yes	No	Yes	No	0	0	0	0	0	0	0	0	0	0	0	0	0	0	0	0
	BLCK8 14	BLCK8	Female	38	Secondary	Married	Christian	Cleaner	0-5	2001-5000	No	yes	HIV	No	No	No	No	No	Yes	Yes	No	Yes	Routine Testing	Yes	No	No	No	No	No	No	No	No	No	0	0	0	0	0	0	0	0	0	0	0	0	0	0	0	0
10/09/2021	PMH10091	PMH	Female	35	Tertiary	Married	Christian	HCA/ Auxiliary	11-15 years	5001-10000	No	No	None	No	No	No	No	No	No	No	No	Yes	Contact Tracing	Yes	No	No	Yes	Yes	Yes	No	No	Yes	Yes	1	0	0	0	0	0	0	0	1	0	0	0	0	2	0	0
	PMH10092	PMH	Female	44	Secondary	Single	None	Cleaner	0-5	Less than 2000	Yes	Yes	HIV	Yes	No	No	No	No	No	Yes	No	No	None	No	No	No	Yes	Yes	No	No	No	No	No	0	0	0	0	0	0	0	0	0	0	0	0	0	0	0	0
	PMH10093	PMH	Female	28	Secondary	Single	Christian	Cleaner	0-5	Less than 2000	No	No	None	No	No	No	No	No	No	No	No	No	None	No	No	No	No	No	Yes	No	No	No	No	0	0	0	0	0	0	0	0	0	0	0	0	0	0	0	0
	PMH10094	PMH	Female	23	Secondary	Single	Christian	Cleaner	0-5	Less than 2000	No	No	HIV	Yes	No	No	No	No	No	Yes	No	No	None	No	No	N	No	Yes	Yes	No	No	Yes	No	0	0	0	0	0	0	1	0	0	0	0	0	0	0	0	0
	PMH10095	PMH	Female	47	Tertiary	Single	Christian	Orderly	16-20 years	2001-5000	No	No	None	No	No	No	No	No	No	No	No	No	None	No	No	No	No	Yes	Yes	No	No	No	Yes	0	0	0	0	0	0	0	0	0	0	0	0	0	0	0	0
	PMH10096	PMH	Male	25	Tertiary	Single	Christian	Nurse	0-5	More than 10000	No	No	None	No	No	No	No	No	No	No	No	Yes	Routine Testing	Yes	No	No	No	Yes	No	No	No	No	Yes	0	0	0	0	0	0	0	0	0	0	0	0	0	0	0	0
13/09/2021	PMH13091	PMH	Female	31	Secondary	Single	Christian	Cleaner	0-5	Less than 2000	No	No	None	No	No	No	No	No	No	No	No	Yes	Routine Testing	Yes	No	No	No	Yes	No	No	No	No	No	0	0	0	0	0	0	0	1	1	0	3	1	1	0	0	0
	PMH13092	PMH	Female	43	Tertiary	Married	Christian	HCA/ Auxiliary	0-5	5001-10000	No	No	None	No	No	No	No	No	No	No	No	Yes	Routine Testing	Yes	No	No	No	No	No	Yes	No	No	Yes	1	1	0	1	0	1	1	1	0	0	1	0	1	0	3	1
	PMH13093	PMH	Female	52	Tertiary	Single	Christian	Cleaner	0-5	Less than 2000	No	Yes	HIV	No	No	No	No	No	No	Yes	No	No	None	No	No	No	No	No	Yes	No	No	No	No	0	0	0	0	0	0	0	0	0	0	0	0	0	0	0	0
	PMH13094	PMH	Female	49	Tertiary	Divorced	Christian	HCA/ Auxiliary	6-10 years	2001-5000	Yes	Yes	BP	Yes	No	No	No	No	No	No	No	No	None	No	No	No	No	Yes	Yes	No	No	Yes	Yes	0	2	2	0	3	3	2	2	0	3	1	2	1	0	0	0
	PMH13095	PMH	Male	22	Tertiary	Single	Christian	Nurse	0-5	5001-10000	No	No	None	No	No	No	No	No	No	No	No	No	None	No	No	No	No	Yes	No	Yes	No	No	No	3	3	2	0	1	1	0	1	3	1	2	2	1	1	0	1
2021-10-09	SKMTH213	SKMTH	Female	31	Tertiary	Single	Christian	HCA/ Auxiliary	0-05	5001-10000	No	No	None	No	No	Yes	Yes	No	No	No	No	Yes	Employement medicals	Yes	No	No	No	Yes	No	No	No	Yes	No	1	0	0	0	0	0	0	0	1	0	1	0	0	0	0	0
	SKMTH214	SKMTH	Female	32	Tertiary	Married	Christian	HCA/ Auxiliary	0-5	5001-10000	No	No	None	No	No	No	No	No	No	No	No	Yes	Investigation of flue like symptoms	Yes	No	Yes	Yes	Yes	Yes	No	Yes	No	Yes	1	1	3	0	0	1	1	1	2	1	1	1	1	1	1	2
	SKMTH215	SKMTH	Male	25	Tertiary	Single	Christian	HCA/ Auxiliary	0-5	5001-10000	No	No	None	No	No	No	Yes	No	No	No	No	Yes	Routine Testing	Yes	No	No	Yes	Yes	Yes	No	No	No	Yes	0	0	0	0	0	0	0	0	0	0	0	0	0	0	0	0
	SKMTH216	SKMTH	Female	27	Tertiary	Married	Christian	Nurse	0-5	More than 10000	No	No	None	No	No	No	No	No	No	No	No	Yes	Employement medicals	No	No	No	No	No	No	No	No	No	No	0	0	0	0	0	0	0	0	0	0	0	0	0	0	0	0
	SKMTH217	SKMTH	Female	36	Tertiary	Single	Christian	HCA/ Auxiliary	6-10years	5001-10000	No	No	None	No	No	No	No	No	No	No	No	No	None	No	No	Yes	Yes	Yes	No	No	No	Yes	Yes	3	1	0	0	1	0	3	1	2	0	0	0	1	3	3	0
14/09/2021	SKMTH218	SKMTH	Male	42	Tertiary	Single	Christian	Nurse	12-20years	More than 10000	No	No	None	No	No	No	No	No	No	No	No	Yes	Investigation of flue like symptoms	Yes	No	Yes	No	Yes	Yes	No	No	No	No	0	0	1	1	0	0	0	1	1	0	0	1	0	0	0	0
	SKMTH219	SKMTH	Male	25	Tertiary	Single	Christian	Nurse	0-5	More than 10000	No	No	None	No	No	Yes	No	No	No	No	No	Yes	Routine Testing	No	No	Yes	No	No	No	No	No	Yes	No	2	0	1	0	0	1	0	1	1	1	1	1	1	1	0	1
	SKMTH220	SKMTH	Male	27	Tertiary	Single	Christian	Security	6-10years	2001-5000	Yes	No	None	No	No	No	No	No	No	No	No	Yes	Contact Tracing	No	Yes	Yes	No	Yes	No	No	No	Yes	No	0	3	0	0	0	1	0	2	0	0	1	3	3	3	0	2
	SKMTH221	SKMTH	Male	30	Tertiary	Single	Christian	DR	0-5	More than 10000	No	No	None	No	No	No	No	No	No	No	No	No	None	Yes	No	No	Yes	Yes	No	No	No	No	Yes	0	1	2	0	2	0	1	1	2	0	1	2	0	0	2	0
14/09/2021	PMH14091	PMH	Female	29	Tertiary	Single	Christian	Nurse	6-10 years	More than 10000	No	No	None	No	No	No	No	No	No	No	No	No	None	Yes	No	No	Yes	Yes	No	No	No	Yes	No	0	0	0	0	0	0	0	0	0	0	0	0	0	0	0	0
	PMH14092	PMH	Female	27	Tertiary	Married	Christian	Nurse	0-5	5001-10000	Yes	No	None	No	No	No	No	No	No	No	No	No	None	No	No	No	No	No	No	No	No	No	Yes	0	0	0	0	0	0	0	0	0	0	0	0	0	0	0	0
	PMH14093	PMH	Male	28	Tertiary	Single	Christian	Nurse	0-5	Less than 2000	No	No	None	No	No	No	No	No	No	No	No	No	None	No	No	Yes	No	Yes	No	No	No	No	No	0	0	0	0	0	0	0	0	0	0	0	0	0	0	0	0
	PMH14094	PMH	Male	48	Secondary	Single	None	Hospital orderly	0-5	2001-5000	No	No	None	No	No	No	No	No	No	No	No	No	None	No	No	Yes	No	Yes	Yes	No	No	No	Yes	0	0	0	0	1	0	0	0	1	0	0	1	0	2	0	0
	PMH14095	PMH	Female	67	No formal education	Single	Christian	Hospital orderly	0-5	2001-5000	No	Yes	BP	Yes	No	Yes	No	No	No	No	No	Yes	Routine Testing	Yes	Yes	No	No	No	No	No	No	No	Yes	0	0	0	0	0	0	0	0	0	0	0	3	3	0	0	0
15/09/2021	PMH15091	PMH	Male	25	Secondary	Single	Christian	Porter	0-5	Less than 2000	No	No	None	No	No	No	No	No	No	No	No	Yes	Contact Tracing	Yes	No	N	No	No	No	No	No	Yes	No	0	1	0	0	0	0	0	0	0	0	0	0	0	1	0	0
	PMH15092	PMH	Male	32	Tertiary	Single	Christian	HCA/ Auxiliary	0-5	5001-10000	Yes	No	None	No	No	No	No	No	No	No	No	Yes	Investigation of flue like symptoms	Yes	No	No	No	Yes	Yes	No	No	Yes	Yes	0	0	1	1	0	1	0	0	1	0	1	1	3	1	0	0
	PMH15093	PMH	Male	33	Tertiary	Single	Christian	Porter	0-5	Less than 2000	No	No	None	No	No	No	No	No	No	No	No	No	None	No	Yes	Yes	No	Yes	No	No	No	No	Yes	0	0	0	1	0	0	0	0	2	1	0	0	0	0	0	0
15/09/2021	SKMTH221	SKMTH	Male	25	Tertiary	Single	Christian	Nurse	0-5	More than 10000	No	No	None	No	No	No	No	No	No	No	No	Yes	Routine Testing	No	No	No	No	No	No	No	No	No	No	0	0	0	0	1	2	0	0	0	0	0	0	2	1	0	0
	SKMTH222	SKMTH	Male	40	Tertiary	Single	Christian	Nurse	6-10years	More than 10000	Yes	No	None	No	No	No	No	No	No	No	No	Yes	Routine Testing	Yes	Yes	Yes	No	No	No	No	No	No	No	1	0	0	0	0	0	0	0	0	0	0	0	0	0	0	0
	SKMTH223	SKMTH	Female	25	Tertiary	Single	Christian	Nurse	0-5	More than 10000	Yes	No	None	No	No	No	No	No	No	No	No	Yes	Routine Testing	Yes	No	Yes	No	No	No	No	No	No	Yes	1	0	0	0	0	0	1	0	0	0	0	0	0	0	0	0
	SKMTH224	SKMTH	Female	35	Tertiary	Single	Christian	Cleaner	0-5	Less than 2000	Yes	No	None	No	No	No	No	Yes	No	No	No	Yes	Routine Testing	Yes	No	Yes	No	No	No	No	No	No	Yes	0	3	1	1	1	1	0	0	0	0	0	0	2	1	1	1
	SKMTH225	SKMTH	Female	24	Tertiary	Single	Christian	Nurse	0-5	More than 10000	No	No	None	No	No	No	No	No	No	No	No	Yes	Routine Testing	Yes	No	No	No	No	No	No	No	No	No	1	0	0	1	0	0	0	2	0	1	1	0	0	1	2	0
16/09/202	SKMTH226	SKMTH	Male	29	Tertiary	Single	Christian	Nurse	0-5	More than 10000	Yes	No	None	No	No	No	No	No	No	No	No	Yes	Routine Testing	Yes	No	No	No	No	No	No	No	No	No	0	0	0	0	0	0	0	0	0	0	0	0	0	0	0	0
	SKMTH227	SKMTH	Male	32	Tertiary	Single	Christian	Security	0-5	More than 10000	No	No	None	No	No	No	No	No	No	No	No	Yes	Routine Testing	Yes	Yes	Yes	No	No	No	No	No	Yes	Yes	0	0	0	0	0	0	0	0	1	0	0	0	0	2	0	0
	SKMTH228	SKMTH	Male	30	Tertiary	Single	Christian	Nurse	0-5	More than 10000	No	No	None	No	No	No	No	No	No	No	Yes	Yes	Routine Testing	Yes	Yes	No	No	No	No	No	No	No	No	0	1	0	0	0	2	0	0	0	2	0	0	0	0	0	0
	SKMTH229	SKMTH	Female	26	Tertiary	Single	Christian	Nurse	0-5	More than 10000	No	No	None	No	No	No	No	Yes	No	No	No	No	None	No	No	No	No	No	No	No	No	No	No	0	0	0	0	0	0	0	0	0	0	1	1	1	0	0	0
14/09/2021	BLCK8 15	BLCK8	Female	41	Tertiary	Single	Christian	Cleaner	0-5	Less than 2000	No	yes	None	No	No	No	No	No	No	Yes	No	Yes	Routine Testing	No	No	No	Yes	No	No	No	No	Yes	No	0	0	0	0	0	0	0	0	0	0	0	0	0	0	0	0
	BLCK8 16	BLCK8	Female	28	Secondary	Single	Christian	Cleaner	0-5	Less than 2000	No	No	None	No	No	No	No	No	No	No	No	Yes	Routine Testing	No	No	No	No	Yes	No	No	No	No	No	0	0	0	0	1	0	0	1	0	0	0	0	0	3	0	0
	BLCK8 17	BLCK8	Male	25	Tertiary	Single	Christian	Data Clerk	0-5	Less than 2000	Yes	No	None	No	No	No	No	No	No	No	No	No	None	No	No	No	Yes	Yes	No	No	Yes	No	No	1	0	0	0	0	1	0	0	0	0	0	0	0	0	0	0
	BLCK8 18	BLCK8	Female	29	Tertiary	Single	Christian	Technical Officer	0-5	5001-10000	Yes	No	None	No	No	No	No	No	No	No	No	No	None	No	No	No	No	No	No	No	No	No	No	0	0	0	0	0	0	0	0	0	3	0	0	0	0	3	0
	BLCK8 20	BLCK8	Male	38	Tertiary	Single	Christian	Public Health	0-5	5001-10000	No	No	None	No	No	No	Yes	No	No	No	No	Yes	Routine Testing	No	No	Yes	Yes	No	No	No	Yes	No	No	3	1	0	0	3	0	1	1	2	3	3	1	0	1	0	0
	BLCK8 21	BLCK8	Female	27	Tertiary	Single	Christian	Technical Officer	0-5	5001-10000	No	No	None	No	No	No	No	No	No	No	No	Yes	Contact Tracing	No	No	No	Yes	Yes	No	No	No	No	No	1	0	1	0	0	0	2	3	0	0	1	1	0	2	0	2
	BLCK8 22	BLCK8	Female	23	Tertiary	Single	Christian	Nurse	0-5	5001-10000	Yes	No	None	No	No	No	Yes	No	No	No	No	Yes	Routine Testing	Yes	No	No	Yes	Yes	Yes	Yes	Yes	Yes	Yes	0	0	0	3	0	0	3	1	0	0	0	0	0	3	3	0
	BLCK8 23	BLCK8	Female	26	Tertiary	Single	Christian	Nurse	0-5	5001-10000	Yes	yes	Asthma	Yes	Yes	Yes	No	Yes	No	No	No	Yes	Investigation of flue like symptoms	Yes	No	No	Yes	Yes	Yes	No	No	Yes	Yes	3	0	1	1	1	1	1	0	0	2	1	1	1	1	1	1
	BLCK8 24	BLCK8	Female	24	Tertiary	Single	Christian	Nurse	0-5	5001-10000	No	No	None	No	No	No	No	No	No	No	No	No	None	Yes	No	No	Yes	Yes	No	No	No	No	No	1	0	2	0	1	3	2	2	3	3	3	2	3	1	2	3
	BLCK8 25	BLCK8	Female	25	Tertiary	Single	Christian	Nurse	0-5	More than 10000	No	No	None	No	No	No	No	No	No	No	No	No	None	Yes	No	Yes	Yes	Yes	No	No	No	No	No	0	0	0	0	0	0	0	0	0	0	0	0	0	1	0	0
	BLCK8 26	BLCK8	Female	24	Secondary	Single	Christian	Cleaner	0-5	2001-5000	No	No	None	No	No	No	No	No	No	No	No	Yes	Routine Testing	Yes	No	Yes	No	No	No	No	No	No	No	0	0	1	0	0	0	0	0	0	0	0	1	1	0	0	0
	BLCK8 27	BLCK8	Female	55	Primary	Single	Christian	Cleaner	6-10years	2001-5000	No	No	None	No	No	No	No	No	No	No	Yes	Yes	Routine Testing	Yes	No	No	No	Yes	No	No	No	Yes	Yes	0	0	0	0	0	0	0	0	0	0	0	0	0	0	0	0
	BLCK8 28	BLCK8	Female	24	Tertiary	Single	Christian	Nurse	0-5	5001-10000	No	No	None	No	No	No	No	Yes	No	No	No	No	None	No	No	Yes	No	Yes	No	No	No	Yes	No	2	3	1	0	3	1	1	1	2	2	2	3	3	1	0	2
	BLCK8 29	BLCK8	Female	23	Tertiary	Single	Christian	Nurse	0-5	5001-10000	Yes	No	None	No	No	No	No	No	No	No	No	Yes	Routine Testing	Yes	No	No	Yes	Yes	No	No	No	Yes	Yes	2	2	0	1	1	2	1	2	0	1	1	0	2	0	3	0
	BLCK8 30	BLCK8	Male	25	Tertiary	Single	Christian	Technical Officer	0-5	More than 10000	No	No	None	No	No	No	No	No	No	No	No	Yes	Routine Testing	No	No	No	yes	Yes	No	Yes	No	No	Yes	2	3	1	2	2	2	3	1	3	2	2	2	2	3	2	2
	BLCK8 31	BLCK8	Male	24	Tertiary	Single	Christian	Nurse	0-5	5001-10000	Yes	No	None	No	No	No	No	No	No	No	No	No	None	No	No	No	No	Yes	No	No	No	Yes	Yes	0	0	0	0	0	0	0	0	0	0	0	0	0	0	0	0
	BLCK8 32	BLCK8	Male	25	Tertiary	Single	Christian	Nurse	0-5	More than 10000	No	No	None	No	No	No	No	No	No	No	No	No	None	No	Yes	Yes	Yes	No	No	No	No	Yes	No	1	1	1	1	1	1	1	1	1	1	1	1	2	2	1	1
20/09/2021	PMH20091	PMH	Female	24	Tertiary	Single	Christian	Nurse	0-5	More than 10000	Yes	No	None	No	No	No	Yes	No	No	No	No	No	None	No	No	No	Yes	Yes	No	No	No	No	Yes	2	2	2	2	2	1	3	3	3	3	3	3	3	2	2	3
	PMH20092	PMH	Female	24	Tertiary	Single	Christian	Nurse	0-5	5001-10000	No	No	None	No	No	No	No	No	No	No	No	Yes	Investigation of flue like symptoms	Yes	No	No	Yes	Yes	Yes	Yes	No	Yes	Yes	3	0	0	0	1	3	3	3	2	2	3	0	3	1	1	3
	PMH20093	PMH	Female	36	Tertiary	Married	Christian	HCA/ Auxiliary	6-10 years	2001-5000	No	No	None	No	No	No	No	No	No	No	No	No	None	No	No	No	No	No	Yes	No	No	Yes	Yes	0	3	0	3	0	0	1	3	3	3	0	0	0	0	0	0
	PMH20094	PMH	Female	31	Tertiary	Single	None	Nurse	6-10 years	More than 10000	No	No	None	No	No	No	No	No	No	No	No	Yes	Ticked all	Yes	No	Yes	No	Yes	No	No	No	Yes	Yes	1	1	0	0	0	1	0	0	0	0	1	0	0	0	0	1
	PMH20095	PMH	Male	32	Tertiary	Married	Christian	Nurse	6-10 years	More than 10000	No	No	None	No	No	No	No	No	No	No	No	No	None	No	No	N	Yes	Yes	No	No	No	No	Yes	1	0	0	0	0	0	0	1	0	0	1	1	1	1	0	0
	PMH20096	PMH	Female	27	Tertiary	Single	Christian	Nurse	0-5	5001-10000	No	No	None	No	No	No	No	No	No	No	No	Yes	Routine Testing	Yes	No	Yes	No	Yes	Yes	No	No	Yes	No	0	0	1	0	0	1	0	0	0	0	1	0	0	2	0	0
21/09/2021	PMH21091	PMH	Male	30	Tertiary	Single	Muslim	Porter	6-10 years	More than 10000	No	No	None	No	No	No	No	No	No	No	No	Yes	Routine Testing	Yes	No	Yes	No	Yes	No	No	No	Yes	No	0	0	0	0	0	0	0	0	0	0	0	0	0	0	0	2
	PMH21092	PMH	Female	24	Secondary	Single	Christian	Security	0-5	2001-5000	No	No	None	No	No	No	Yes	No	No	No	No	Yes	Investigation of flue like symptoms	Yes	No	Yes	No	No	Yes	Yes	No	Yes	No	0	1	0	1	0	0	2	1	0	0	0	0	1	0	0	1
	PMH21093	PMH	Male	25	Secondary	Single	Christian	Porter	0-5	Less than 2000	No	No	None	No	No	No	No	No	No	No	No	Yes	Routine Testing	Yes	No	Yes	No	Yes	Yes	No	No	No	Yes	0	0	0	0	0	0	0	0	0	0	0	0	0	0	0	0
	PMH21094	PMH	Female	31	Tertiary	Single	Christian	Cleaner	0-5	Less than 2000	Yes	No	None	No	No	No	No	No	No	No	No	Yes	Routine Testing	No	No	No	No	No	No	No	No	Yes	No	1	1	1	3	1	1	1	1	0	0	0	0	0	0	1	0
	PMH21095	PMH	Female	28	Secondary	Single	Christian	Cleaner	0-5	Less than 2000	No	No	None	No	No	No	Yes	No	No	No	No	Yes	Investigation of flue like symptoms	No	No	Yes	No	Yes	No	Yes	No	Yes	Yes	0	2	0	3	2	3	3	3	3	0	0	3	3	3	2	0
20/09/2021	SKMTH230	SKMTH	Female	25	Tertiary	Single	Christian	Nurse	0-5	More than 10000	No	No	None	No	Yes	No	No	No	No	Yes	Yes	Yes	Routine Testing	Yes	No	Yes	No	Yes	No	Yes	Yes	No	Yes	0	2	2	0	0	2	0	0	0	2	3	0	0	0	0	1
	SKMTH231	SKMTH	Male	30	Tertiary	Single	Christian	Nurse	0-5	More than 10000	No	No	None	No	No	No	No	No	No	No	No	Yes	Routine Testing	Yes	No	No	No	No	No	No	No	No	No	0	1	0	0	0	0	0	0	1	0	0	0	0	1	0	0
	SKMTH233	SKMTH	Female	29	Tertiary	Single	Christian	Cleaner	0-5	Less than 2000	No	No	None	No	No	No	No	No	No	No	No	Yes	Investigation of flue like symptoms	Yes	No	Yes	No	No	No	No	No	No	No	0	0	0	0	0	0	0	0	0	0	0	1	0	2	0	0
21/09/2021	SKMTH234	SKMTH	Male	46	Tertiary	Married	Christian	Nurse	6-10years	More than 10000	No	No	None	No	No	No	No	No	No	No	No	Yes	Routine Testing	Yes	Yes	No	No	No	No	No	No	Yes	No	0	0	0	1	0	1	2	0	0	0	0	1	0	1	0	0
	SKMTH235	SKMTH	Male	25	Tertiary	Single	Christian	Cleaner	0-5	Less than 2000	No	No	None	No	No	No	No	No	No	No	No	Yes	Routine Testing	Yes	Yes	Yes	No	No	No	No	No	No	No	0	0	0	2	0	0	0	0	0	0	0	0	0	0	0	2
	SKMTH236	SKMTH	Male	35	Tertiary	Married	Christian	Security	6-10years	2001-5000	No	No	None	No	No	No	No	No	No	Yes	No	Yes	Routine Testing	Yes	No	No	No	No	No	No	No	No	No	0	0	1	1	0	1	0	0	0	0	1	0	0	0	1	1
	SKMTH237	SKMTH	Male	39	Tertiary	Married	Christian	Nurse	0-5	More than 10000	No	yes	Asthma	No	Yes	No	No	Yes	No	No	Yes	Yes	Contact Tracing	Yes	No	No	No	No	No	No	No	No	No	0	0	0	0	0	0	0	0	0	0	0	0		0	1	0
	SKMTH238	SKMTH	Male	24	Secondary	Single	Christian	Security	0-5	2001-5000	No	No	None	No	No	No	No	No	No	No	No	Yes	Routine Testing	Yes	No	No	Yes	No	No	No	Yes	No	Yes	0	0	0	1	0	0	0	0	0	2	2	0	0	0	1	0
22/09/2021	SKMTH237	SKMTH	Male	23	Secondary	Single	Christian	Cleaner	0-5	Less than 2000	No	No	None	No	No	No	Yes	No	Yes	Yes	No	Yes	Routine Testing	Yes	No	No	No	No	No	Yes	No	No	Yes	1	0	0	1	0	0	2	1	0	0	1	0	0	1	0	0
	SKMTH238	SKMTH	Male	30	Tertiary	Single	Christian	Cleaner	0-5	Less than 2000	No	No	None	Yes	No	Yes	No	Yes	No	No	Yes	Yes	Routine Testing	Yes	Yes	No	No	No	No	No	No	No	Yes	0	0	0	2	0	1	0	0	3	1	0	0	1	0	0	0
	SKMTH239	SKMTH	Male	41	Tertiary	Single	Christian	Security	0-5	2001-5000	No	yes	Hypertension	No	No	No	No	No	No	Yes	No	Yes	Investigation of flue like symptoms	Yes	No	Yes	Yes	Yes	No	No	No	Yes
22/09/2021	PMH22091	PMH	Female	31	Tertiary	Single	Christian	HCA/ Auxiliary	12-20 years	5001-10000	No	No	Heart Disease	Yes	No	No	No	No	Yes	No	No	Yes	Investigation of flue like symptoms	Yes	No	Yes	No	Yes	No	Yes	No	Yes	Yes	3	3	1	0	2	3	0	3	1	0	1	2	3	0	1	0
	PMH22092	PMH	Female	42	Tertiary	Single	Christian	Nurse	`11-15 years	More than 10000	Yes	No	None	No	No	No	No	No	No	No	No	No	None	Yes	No	No	No	Yes	Yes	No	No	Yes	Yes	0	0	1	1	1	2	0	0	2	0	1	0	0	0	0	1
	PMH22093	PMH	Male	22	Tertiary	Single	Christian	Nurse	0-5	5001-10000	No	No	None	No	No	No	No	No	No	No	No	No	None	No	Yes	Yes	No	Yes	Yes	No	No	Yes	Yes	2	1	1	0	0	1	0	1	1	1	1	1	1	1	0	0
	PMH22094	PMH	Female	24	Tertiary	Single	Christian	Nurse	0-5	More than 10000	No	No	None	No	No	No	Yes	No	No	No	No	Yes	Investigation of flue like symptoms	Yes	No	Yes	No	No	Yes	No	No	No	Yes	1	2	0	2	0	0	0	2	2	0	1	1	2	3	0	2
	PMH22095	PMH	Female	36	Tertiary	Single	Christian	HCA/ Auxiliary	11-15 years	5001-10000	No	No	None	No	No	No	No	No	No	No	No	NY	Routine Testing	Yes	No	No	Yes	Yes	No	No	No	Yes	Yes	2	0	0	0	0	1	0	0	1	0	1	0	1	1	0	0
23/09/2021	PMH23091	PMH	Female	52	Primary	Divorced	Christian	Hospital orderly	0-5	2001-5000	No	No	None	No	No	No	No	No	No	No	No	Yes	Contact Tracing	Yes	No	No	No	Yes	No	No	No	No	Yes	0	2	0	0	3	0	0	0	3	1	2	0	0	3	0	1
	PMH23092	PMH	Male	48	Secondary	Single	Christian	Hospital orderly	12-20 years	5001-10000	No	No	None	No	No	No	No	No	No	No	No	Yes	Routine Testing	Yes	Yes	Yes	No	No	No	No	No	No	No	1	2	1	1	1	1	1	1	1	1	1	1	1	1	1	1
	PMH23093	PMH	Male	29	Tertiary	Single	Christian	Nurse	0-5	More than 10000	No	No	None	No	No	No	No	No	No	No	No	Yes	Contact Tracing	Yes	No	No	Yes	Yes	No	No	No	No	Yes	0	3	0	0	0	0	0	0	0	0	0	0	0	3	0	0
	PMH23094	PMH	Male	26	Tertiary	Single	Christian	Nurse	0-5	5001-10000	No	No	None	No	No	No	No	No	No	No	No	No	None	No	No	No	No	Yes	No	No	No	No	No	0	0	0	0	0	0	0	0	0	0	0	0	0	0	0	0
	PMH23095	PMH	Female	22	Tertiary	Single	Christian	Nurse	0-5	More than 10000	No	No	None	No	No	No	No	No	No	No	No	Yes	Contact Tracing	Yes	No	No	No	Yes	No	No	No	No	Yes	0	0	0	0	1	1	0	1	1	0	1	1	1	1	0	0
	PMH23096	PMH	Male	37	Secondary	Single	Christian	Porter	0-5	Less than 2000	Yes	No	None	No	No	Yes	No	No	No	No	No	Yes	Investigation of flue like symptoms	No	Yes	Yes	No	No	Yes	Yes	No	Yes	Yes	0	1	1	0	0	1	0	1	0	1	0	1	3	0	0	1
24/09/2021	PMH24091	PMH	Female	27	Tertiary	Single	Christian	Nurse	0-5	5001-10000	Yes	No	None	No	No	No	No	No	No	No	No	No	None	No	No	No	No	No	Yes	Yes	No	Yes	No	0	0	0	0	0	0	0	0	0	0	0	0	0	0	0	1
	PMH24092	PMH	Female	27	Tertiary	Single	Christian	Nurse	0-5	More than 10000	No	No	None	No	No	No	No	No	No	No	No	Yes	Contact Tracing	Yes	No	Yes	Yes	Yes	No	No	No	Yes	Yes	3	0	0	0	0	0	0	0	0	0	0	0	0	0	0	0
	PMH24093	PMH	Female	32	Tertiary	Single	Christian	Dietician	0-5	More than 10000	No	No	None	No	No	No	No	No	No	No	No	Yes	Routine Testing	Yes	No	Yes	Yes	Yes	No	No	No	No	Yes	2	3	1	0	2	2	2	1	1	0	1	2	1	1	1	2
	PMH24094	PMH	Male	28	Tertiary	Single	Christian	Radiographer	0-5	More than 10000	No	No	None	No	No	Yes	Yes	No	No	No	No	Yes	Investigation of flue like symptoms	Yes	No	No	No	Yes	No	No	No	No	Yes	1	0	1	3	2	2	0	1	2	0	2	2	2	1	1	1
	PMH24095	PMH	Male	28	Tertiary	Single	Christian	Doctor	0-5	More than 10000	No	No	None	No	No	No	No	No	No	No	No	No	None	Yes	No	No	No	Yes	No	Yes	No	Yes	No	0	1	0	0	0	0	0	0	0	0	0	0	0	1	0	0
	PMH24096	PMH	Female	54	Secondary	Married	Christian	Hospital orderly	12-20 years	5001-10000	No	No	None	No	No	No	No	No	No	No	No	No	None	No	No	No	No	No	No	No	No	Yes	No	0	0	0	0	0	0	0	0	0	0	0	0	0	0	0	0
	PMH24097	PMH	Female	32	Tertiary	Single	Christian	HCA/ Auxiliary	0-5	2001-5000	No	No	Heart Disease	No	No	No	No	No	Yes	No	No	Yes	Contact Tracing	Yes	No	No	No	Yes	No	Yes	No	Yes	No	0	0	0	0	1	1	1	1	1	1	0	0	0	0	0	0
23/09/2021	SKMTH243	SKMTH	Female	29	Tertiary	Single	Christian	HCA/ Auxiliary	0-5	5001-10000	No	No	None	No	Yes	Yes	No	No	No	Yes	No	Yes	Routine Testing	Yes	No	Yes	Yes	Yes	Yes	Yes	No	No	No	0	0	0	0	0	0	0	0	0	0	0	0	0	0	0	0
	SKMTH244	SKMTH	Female	32	Tertiary	Married	Christian	HCA/ Auxiliary	0-5	5001-10000	No	No	None	No	No	No	Yes	No	No	No	Yes	Yes	Routine Testing	Yes	No	No	No	Yes	No	No	No	No	No	1	0	0	0	0	0	0	2	1	0	0	0	0	0	0	0
	SKMTH245	SKMTH	Female	41	Tertiary	Single	Christian	Nurse	0-5	More than 10000	No	No	None	No	No	No	No	No	No	No	No	Yes	Routine Testing	Yes	No	No	No	No	No	No	No	Yes	No	0	0	0	0	0	0	0	0	0	0	0	0	0	0	0	0
	SKMTH246	SKMTH	Female	25	Tertiary	Single	Christian	Nurse	0-5	More than 10000	No	No	None	No	No	No	Yes	No	No	Yes	No	Yes	Routine Testing	Yes	Yes	Yes	No	No	No	No	No	No	No	0	1	0	0	0	0	2	0	0	0	0	0	3	0	0	0
24/09/2021	SKMTH247	SKMTH	Male	35	Tertiary	Single	Christian	Nurse	0-5	More than 10000	No	No	None	No	No	No	No	No	No	No	No	Yes	Routine Testing	Yes	No	No	No	No	No	No	No	No	No	0	2	2	0	0	0	0	0	0	0	0	0	0	0	0	1
	SKMTH248	SKMTH	Male	30	Tertiary	Single	Christian	Nurse	0-5	More than 10000	No	Yes	Asthma	No	No	Yes	No	Yes	No	No	No	Yes	Routine Testing	Yes	Yes	No	No	No	No	No	Yes	Yes	No	2	3	1	0	0	0	0	0	0	1	0	0	0	0	1	1
	SKMTH249	SKMTH	Female	32	Tertiary	Single	Christian	DR	0-5	More than 10000	Yes	No	None	No	No	No	No	No	No	No	No	Yes	Routine Testing	Yes	Yes	Yes	No	No	Yes	No	No	No	No	0	0	0	0	0	0	0	0	0	0	0	0	0	0	0	0
27/09/2021	SKMTH230	SKMTH	Male	39	Secondary	Single	Christian	HCA/ Auxiliary	0-5	5001-10000	No	Yes	High blood	Yes	No	No	No	No	No	No	No	Yes	Routine Testing	Yes	No	No	No	Yes	No	No	No	No	No	0	1	0	0	0	2	0	0	0	1	1	1	0	0	0	0
	SKMTH231	SKMTH	Male	28	Tertiary	Single	Christian	HCA/ Auxiliary	0-5	5001-10000	No	Yes	None	No	No	No	No	No	No	No	Yes	Yes	Routine Testing	Yes	No	No	No	No	No	Yes	No	No	No	0	0	0	0	1	1	1	0	0	0	1	2	0	0	0	1
	SKMTH232	SKMTH	Male	38	Tertiary	Married	Christian	Cleaner	0-5	Less than 2000	No	No	None	No	No	No	No	Yes	No	Yes	No	Yes	Routine Testing	Yes	No	No	No	No	No	No	No	No	No	0	0	0	0	0	0	0	0	0	0	0	0	0	0	0	0
	SKMTH233	SKMTH	Male	43	Tertiary	Married	Christian	Nurse	6-10years	More than 10000	No	No	None	Yes	No	No	Yes	No	No	No	No	Yes	Routine Testing	Yes	No	No	No	No	No	No	No	No	No	2	1	1	0	0	0	2	1	0	0	0	0	0	0	0	0
15/09/2021	BLOCK8 33	BLCK8	Female	23	Secondary	Single	Christian	Cleaner	0-5	2001-5000	No	No	None	No	No	No	No	No	No	No	No	Yes	Routine Testing	Yes	No	No	Yes	Yes	Yes	No	No	No	Yes	0	0	0	0	0	0	0	0	0	0	0	0	0	0	0	0
23/09/2021	BLOCK8 41	BLCK8	Female	43	Tertiary	Married	Christian	Cleaner	0-5	2001-5000	No	Yes	High blood	Yes	No	No	No	Yes	No	No	No	No	None	No	No	No	No	No	No	No	No	Yes	No	1	0	0	0	0	0	1	1	2	0	0	1	2	0	0	0
	BLOCK8 35	BLCK8	Female	24	Tertiary	Single	Christian	Nurse	0-5	More than 10000	Yes	No	None	No	No	No	Yes	No	No	No	No	No	None	No	No	No	No	Yes	No	No	No	Yes	No	0	1	0	0	0	1	0	0	2	1	0	1	1	1	0	0
	BLCK8 36	BLCK8	Female	30	Tertiary	Single	Christian	Assistant health officer	0-5	5001-10000	Yes	No	None	No	No	No	Yes	No	No	No	No	Yes	Investigation of flue like symptoms	Yes	No	Yes	No	Yes	No	No	No	No	No	0	3	2	3	3	3	3	3	3	3	0	3	3	0	1	3
	BLCK8 37	BLCK8	Female	24	Tertiary	Single	Christian	Enviromental officer	0-5	5001-10000	No	No	None	No	No	No	No	No	No	No	No	No	None	Yes	No	No	Yes	Yes	No	No	Yes	No	No	1	0	1	0	0	1	0	0	2	0	2	0	0	1	0	1
	BLCK8 38	BLCK8	Male	25	Tertiary	Single	Christian	Public Health	0-5	5001-10000	No	No	None	No	No	No	No	No	No	No	No	Yes	Contact Tracing	Yes	No	No	No	Yes	No	No	No	Yes	Yes	1	0	3	1	0	1	3	3	0	0	1	0	1	1	0	0
	BLCK8 39	BLCK8	Male	31	Tertiary	Single	Christian	SHE	0-5	5001-10000	No	No	None	No	No	No	No	No	No	No	No	No	None	No	No	Yes	No	Yes	No	No	No	No	No	2	0	0	0	0	0	0	0	0	0	0	1	0	0	0	0
	BLCK8 40	BLCK8	Female	22	Tertiary	Single	Christian	Nurse	0-5	5001-10000	No	No	None	No	No	Yes	No	Yes	No	No	No	No	None	No	No	No	No	Yes	No	No	No	No	No	2	1	0	0	2	1	1	1	3	0	1	3	1	2	1	2
[truncated: 31 more columns]
